# Supplementary material for: Natural polymorphisms in ZMET2 encoding a DNA methyltransferase modulate the number of husk layers in maize
Source: Plant Physiol. 2024 Mar 2;195(3):2129–42. doi: 10.1093/plphys/kiae113 (PMC11213254; doi:10.1093/plphys/kiae113)
Supplement: kiae113_Supplementary_Data [file kiae113_supplementary_data.zip]

Archive with 3 entries (3 files):
- pp.01336.2023-s04.pdf
- Supplementary Figure.pdf
- Supplementary Table.xlsx
