# Supplementary material for: Natural polymorphisms in ZMET2 encoding a DNA methyltransferase modulate the number of husk layers in maize
Source: Plant Physiol. 2024 Mar 2;195(3):2129–42. doi: 10.1093/plphys/kiae113 (PMC11213254; doi:10.1093/plphys/kiae113)
Supplement: kiae113_Supplementary_Data [file kiae113_supplementary_data.zip › Supplementary Table.xlsx]

## Sheet: Title
Plant Physiology Supporting Information
Article title: Natural polymorphisms in ZMET2 encoding a DNA methyltransferase modulate the number of husk layers in maize
Authors: Zi Wang, Aiai Xia, Qi Wang, Zhenhai Cui, Ming Lu, Yusheng Ye, Yanbo Wang and Yan He
Supplemental Table S1. Association of SNPs in DNA methyltransferase genes and DNA demethylase genes with 19 agronomy traits in 508 Maize Inbred Lines.
Supplemental Table S2. Association variants across the 8.1-kb sequenced region around ZMET2.
Supplemental Table S3. Information on the maize association panel used in this study.
Supplemental Table S4. BS-seq data summary and mapping results.
Supplemental Table S5. RNA-seq data summary and mapping results.
Supplemental Table S6. Differentially expressed genes (DEGs) in zmet2-1 mutant as compared with wild-type plants.
Supplemental Table S7. Gene Ontology (GO) term enrichment analysis in Figure 4E.
Supplemental Table S8. The 21 diverse teosinte accessions used for molecular evolution analysis in this study.
Supplemental Table S9. Primers used in this study.

## Sheet: Table S1
Supplemental Table S1. Association of Natural Variations in DNA methyltransferase genes and DNA demethylase genes with 19 agronomy in 508 Maize Inbred Lines.
Maize Gene Name	Arabidopsis Ortholog	Gene ID	chromosome	Polymorphic number	MLM (p ≤ 0.01)	(p ≤ 0.001)	(p ≤ 0.0001)
ZMET1a	MET1	Zm00001d018977	7	22	100grainweight: 3	100grainweight: 1
					Leafnumberaboveear: 3
ZMET1b		Zm00001d018976	7	29	100grainweight: 4
					Earleafwidth: 1
					Headingdate: 3
					Leafnumberaboveear: 3
					Pollenshed: 1
ZMET2	CMT3	Zm00001d026291	10	86	100grainweight: 3
					Earleaflength: 1
					Tasselmainaxislength: 1
					Husknumber: 25	Husknumber: 16	Husknumber: 3
ZMET5		Zm00001d002330	2	31	Kernelwidth: 1
					Husknumber: 1
ZMET3	DRM1/2	Zm00001d048516	9	83	Earleaflength: 1
					Earlength: 1	Earlength: 1
					Kernelwidth: 1
					Leafnumberaboveear: 1
					Tasselbranchnumber: 4
					Husknumber: 2
ZMET7		Zm00001d027329	1	79	cobweight: 9
					Kernelwidth: 1	Kernelwidth: 1
					Tasselmainaxislength: 18
ZMET6	DRM3	Zm00001d010928	8	11
ZmROS1a	ROS1	Zm00001d038302	6	59
ZmROS1b	DME	Zm00001d053251	4	44	Plantheight: 3
					Earheight: 1
					Tasselmainaxislength: 1
ZmROS1d		Zm00001d016516	5	4	Leafnumberaboveear: 1
ZmROS1c	DML2/3	Zm00001d016521	5	1

## Sheet: Table S2
Supplemental Table S2. Association variants across the 8.1-kb sequenced region around ZMET2.
Variants	Allele	Physical position	P-Value
	(B73 Reference/Alternative)	(Relative to the start codon, bp)
indel-3	---/7 bp insertion	-356	0.00892415
indel-40	---/4 bp insertion	-320	0.644799
snp-62	G/A	-298	0.0622564
snp-102	G/T	-258	0.588067
snp-130	A/G	-230	0.149857
snp-150	T/C	-210	0.0894232
indel-219	---/4 bp insertion	-141	0.283108
snp-224	T/C	-136	0.16537
indel-282	---/14 bp insertion	-78	0.68885
snp-291	A/T	-69	0.091463
snp-393	C/T	32	0.242134
indel-449	9 bp insertion/---	88	0.252677
snp-479	T/C	118	0.213009
snp-516	A/T	155	0.250608
snp-522	T/C	161	0.203978
snp-535	A/C	174	0.122046
snp-541	C/A	180	0.163526
snp-627	G/A	266	0.176046
snp-683	G/A	322	0.212123
snp-684	G/A	323	0.23165
snp-702	C/T	341	0.251387
snp-714	A/G	353	0.0894761
indel-738	---/6 bp insertion	377	0.116869
snp-745	G/A	384	0.105908
snp-863	G/T	502	0.144551
indel-865	---/1 bp insertion	504	0.144551
indel-882	1 bp insertion/---	522	0.177651
snp-903	G/A	542	0.233527
snp-914	A/G	553	0.231122
snp-930	C/T	569	0.215553
snp-1043	T/C	682	0.144566
snp-2416	G/A	2055	0.745663
snp-2459	A/T	2097	0.0529179
snp-2501	A/T	2140	0.0703619
snp-2523	C/A	2162	0.0901297
snp-2579	G/A	2218	0.0617994
snp-2618	C/T	2257	0.0535166
snp-2649	G/A	2288	0.0713678
snp-2692	T/C	2331	0.0613222
snp-2701	G/C	2340	0.0625653
snp-2721	A/G	2360	0.707612
snp-2801	G/C	2440	0.0985054
snp-2811	A/T	2450	0.0625653
snp-2853	T/A	2492	0.105451
snp-3917	A/G	3556	0.106838
snp-3933	G/C	3572	0.0147466
snp-3982	A/G	3621	0.0182055
snp-4086	C/T	3725	0.0131105
snp-4097	T/C	3736	0.14697
snp-4131	A/C	3770	0.0108274
snp-4291	T/C	3930	0.00766096
snp-4491	C/T	4130	0.0788313
snp-4523	A/G	4162	0.0788313
snp-4525	T/C	4164	0.0142101
snp-4541	C/T	4180	0.0788313
snp-4555	C/G	4194	0.00131994
snp-4590	G/T	4229	0.0266603
snp-4727	T/C	4366	0.0783742
snp-4787	T/A	4426	0.244235
snp-4807	A/G	4446	0.00256112
snp-5270	T/A	4909	0.766889
snp-5318	C/T	4957	0.0145436
snp-5384	A/G	5023	0.106997
snp-5432	C/T	5071	0.125732
snp-5536	A/G	5175	0.705598
snp-5554	C/T	5193	0.681508
snp-5570	T/G	5209	0.617923
snp-5580	C/T	5219	0.63349
snp-5624	T/C	5263	0.681508
snp-5643	T/A	5282	0.178546
snp-5685	C/T	5324	0.0900151
snp-5694	C/T	5333	0.148345
indel-5731	1 bp insertion/---	5370	0.556634
indel-5745	3 bp insertion/---	5384	0.243183
snp-5767	T/G	5406	0.43957
snp-5769	C/T	5408	0.986402
snp-5801	G/A	5440	0.590693
snp-5803	C/T	5442	0.0900151
snp-5809	T/C	5448	0.662281
snp-5811	T/C	5450	0.145422
snp-5814	T/G	5453	0.156246
snp-5854	C/T	5493	0.560277
snp-5855	A/C	5494	0.577958
snp-5862	G/A	5500	0.625457
snp-5926	G/A	5565	0.159334
snp-5929	T/C	5568	0.385817
snp-5938	T/C	5577	0.102413
snp-5997	T/A	5636	0.0900151
indel-6027	2 bp insertion/---	5666	0.537837
snp-6033	C/G	5672	0.211159
snp-6078	C/T	5717	0.54433
snp-6114	T/C	5753	0.0709053
snp-6367	C/G	6006	0.0713515
snp-6380	T/G	6019	0.959291
snp-6382	G/T	6021	0.55112
snp-6390	G/T	6029	0.283978
snp-6409	T/A	6048	0.482329
indel-6416	1 bp insertion/---	6055	0.099021
snp-6424	A/G	6063	0.791697
snp-6428	G/A	6067	0.0646894
snp-6454	T/G	6093	0.459612
snp-6457	T/G	6096	0.413733
snp-6463	G/A	6102	0.835687
snp-6465	G/A	6104	0.596753
snp-6488	G/A	6127	0.814551
snp-6493	G/A	6132	0.305949
snp-6518	G/A	6157	0.572143
snp-6523	G/A	6162	0.840711
snp-6536	G/C	6175	0.488346
snp-6582	A/G	6221	0.769004
snp-6585	A/C	6224	0.461456
snp-6587	T/G	6226	0.491496
snp-6598	T/C	6237	0.33134
indel-6603	2 bp insertion/---	6242	0.712674
snp-6621	T/C	6260	0.816602
snp-6624	G/A	6263	0.316764
snp-6633	A/G	6272	0.680636
snp-6654	G/A	6293	0.764417
snp-6678	C/T	6317	0.5797
snp-6681	T/C	6320	0.846543
snp-6711	G/A	6350	0.596493
indel-6725	1 bp insertion/---	6364	0.440824
snp-6736	C/T	6375	0.525839
snp-6744	A/T	6383	0.462732
snp-6745	G/C	6384	0.636152
snp-6750	A/T	6389	0.540843
snp-6757	A/C	6396	0.776228
snp-6775	C/T	6414	0.958807
snp-6809	G/C	6448	0.410183
snp-6820	G/A	6459	0.151483
snp-6825	T/C	6464	0.146426
snp-6837	C/T	6476	0.146426
snp-6844	T/C	6483	0.285568
snp-6846	A/T	6485	0.21372
snp-6862	C/T	6501	0.963202
snp-6880	C/T	6519	0.368957
snp-6892	G/A	6531	0.727165
snp-6898	G/A	6537	0.135922
snp-6982	T/G	6621	0.00512702
snp-6991	C/A	6630	0.0048186
snp-7030	T/A	6669	0.0964499
snp-7067	T/C	6706	0.71259
snp-7078	C/G	6717	0.57682
indel-7080	---/10 bp insertion	6719	0.000121238
snp-7081	G/T	6720	0.483169
snp-7090	C/T	6729	0.719449
snp-7112	T/A	6751	0.719449
snp-7130	A/C	6769	0.204925
snp-7131	C/T	6770	0.00660961
snp-7140	T/C	6779	0.0401192
snp-7160	A/G	6799	0.818183
snp-7166	G/T	6805	0.0630182
snp-7172	G/A	6811	0.522329
snp-7176	G/C	6815	0.719449
indel-7179	---/3 bp insertion	6818	0.661057
snp-7188	A/C	6827	0.229595
snp-7196	T/C	6835	0.556938
snp-7197	G/A	6836	0.123602
indel-7209	---/4 bp insertion	6848	0.00703571
indel-7210	4 bp insertion/---	6849	0.451891
snp-7218	A/G	6857	0.956811
snp-7228	C/T	6867	0.42939
snp-7269	C/T	6908	0.00967508
snp-7280	A/T	6919	0.000743582
snp-7290	A/G	6929	0.64439
snp-7328	A/G	6967	0.00427501
snp-7329	G/T	6968	0.529194
snp-7343	G/A	6982	0.917392
indel-7346	---/1 bp insertion	6985	0.167437
snp-7366	A/T	7005	0.0126407
snp-7369	C/T	7008	0.709369
indel-7414	---/5 bp insertion	7053	0.770255
snp-7423	A/G	7062	0.372318
snp-7450	C/T	7089	0.914209
snp-7453	A/G	7092	0.9714
indel-7474	127 bp insertion/---	7113	0.138778
snp-7600	T/G	7239	0.182688
snp-7622	T/A	7261	0.405796
snp-7623	A/T	7262	0.345386
snp-7632	A/G	7271	0.138778
snp-7656	G/A	7295	0.455469
indel-7672	4 bp insertion/---	7311	0.772444
snp-7750	C/G	7389	0.765712
indel-7860	---/4 bp insertion	7499	0.694223
snp-7866	T/C	7505	0.60537
snp-7886	T/A	7525	0.25073
snp-7893	T/C	7532	0.254036
snp-7902	C/T	7541	0.269851
snp-7912	T/C	7551	0.466401
indel-7924	4 bp insertion/---	7563	0.105828
snp-7935	A/T	7574	0.160558
snp-7936	A/T	7575	0.145594
snp-7947	C/A	7586	0.0348936
snp-7962	G/T	7601	0.929332
snp-7974	T/G	7613	0.497312
snp-7976	T/G	7615	0.816621
snp-7979	T/C	7618	0.394016
snp-7982	A/G	7621	0.816323
snp-8053	G/A	7692	0.0998405
snp-8100	G/T	7739	0.268801
snp-8122	C/T	7761	0.676194

## Sheet: Table S3
Supplemental Table S3. Information on the maize association panel used in this study.
Lines	Sub populations	Indel-7080
05WN230	MIXED	Indel
18-599	MIXED	Indel
384-2	MIXED	Indel
3H-2	MIXED	Indel
835A	MIXED	Indel
CIMBL10	MIXED	Indel
CIMBL105	TST	Indel
CIMBL113	TST	Indel
CIMBL119	TST	Indel
CIMBL122	TST	Indel
CIMBL124	TST	Indel
CIMBL127	TST	Indel
CIMBL145	MIXED	Indel
CIMBL15	TST	Indel
CIMBL150	MIXED	Indel
CIMBL18	TST	Indel
CIMBL19	TST	Indel
CIMBL20	TST	Indel
CIMBL21	TST	Indel
CIMBL23	TST	Indel
CIMBL32	TST	Indel
CIMBL38	TST	Indel
CIMBL39	TST	Indel
CIMBL40	TST	Indel
CIMBL46	TST	Indel
CIMBL5	TST	Indel
CIMBL52	TST	Indel
CIMBL58	TST	Indel
CIMBL60	TST	Indel
CIMBL68	TST	Indel
CIMBL77	TST	Indel
CIMBL99	TST	Indel
CML115	TST	Indel
CML122	TST	Indel
CML134	MIXED	Indel
CML162	TST	Indel
CML171	TST	Indel
CML191	MIXED	Indel
CML226	TST	Indel
CML323	TST	Indel
CML428	TST	Indel
CML433	MIXED	Indel
CML479	TST	Indel
CML69	TST	Indel
EN25	MIXED	Indel
GEMS32	MIXED	Indel
HTH-17	NSS	Indel
LK11	NSS	Indel
MO113	NSS	Indel
S37	TST	Indel
W138	NSS	Indel
YE8001	MIXED	Indel
CIMBL108	TST	NA
CIMBL112	TST	NA
CIMBL141	MIXED	NA
CIMBL146	MIXED	NA
CIMBL157	TST	NA
CIMBL42	TST	NA
CIMBL82	TST	NA
CML116	MIXED	NA
CML298	TST	NA
CML412	TST	NA
CML422	TST	NA
DH29	MIXED	NA
GEMS4	MIXED	NA
GEMS43	NSS	NA
GY923	NSS	NA
JI853	MIXED	NA
RY713	MIXED	NA
150	MIXED	Ref
238	NSS	Ref
1462	MIXED	Ref
3411	NSS	Ref
5213	MIXED	Ref
8902	MIXED	Ref
05W002	MIXED	Ref
07KS4	MIXED	Ref
4F1	NSS	Ref
B110	MIXED	Ref
B111	MIXED	Ref
B73	SS	Ref
BY4944	NSS	Ref
CHANG3	MIXED	Ref
CIMBL101	TST	Ref
CIMBL106	TST	Ref
CIMBL107	TST	Ref
CIMBL110	TST	Ref
CIMBL111	TST	Ref
CIMBL115	TST	Ref
CIMBL116	TST	Ref
CIMBL118	TST	Ref
CIMBL12	TST	Ref
CIMBL121	TST	Ref
CIMBL129	MIXED	Ref
CIMBL154	MIXED	Ref
CIMBL27	TST	Ref
CIMBL28	TST	Ref
CIMBL4	TST	Ref
CIMBL48	TST	Ref
CIMBL50	TST	Ref
CIMBL56	TST	Ref
CIMBL61	TST	Ref
CIMBL66	TST	Ref
CIMBL69	TST	Ref
CIMBL73	TST	Ref
CIMBL74	TST	Ref
CIMBL75	TST	Ref
CIMBL8	MIXED	Ref
CIMBL84	TST	Ref
CIMBL91	TST	Ref
CIMBL93	TST	Ref
CIMBL95	MIXED	Ref
CML165	TST	Ref
CML172	TST	Ref
CML192	MIXED	Ref
CML223	TST	Ref
CML225	TST	Ref
CML228	TST	Ref
CML27	TST	Ref
CML287	TST	Ref
CML290	TST	Ref
CML304	TST	Ref
CML32	TST	Ref
CML324	MIXED	Ref
CML327	TST	Ref
CML430	TST	Ref
CML451	TST	Ref
CML454	TST	Ref
CML465	TST	Ref
CML471	TST	Ref
CML51	TST	Ref
DAN340	MIXED	Ref
DAN360	MIXED	Ref
DE.EX	NSS	Ref
DH3732	MIXED	Ref
FCD0602	SS	Ref
GEMS10	SS	Ref
GEMS14	SS	Ref
GEMS16	MIXED	Ref
GEMS17	SS	Ref
GEMS18	SS	Ref
GEMS28	MIXED	Ref
GEMS30	MIXED	Ref
GEMS35	MIXED	Ref
GEMS41	NSS	Ref
GEMS47	NSS	Ref
GEMS48	NSS	Ref
GEMS49	SS	Ref
GEMS50	MIXED	Ref
GEMS51	SS	Ref
GEMS54	MIXED	Ref
GEMS55	SS	Ref
GEMS6	MIXED	Ref
GEMS60	NSS	Ref
GEMS62	SS	Ref
GEMS63	SS	Ref
GEMS64	SS	Ref
GEMS65	SS	Ref
GEMS66	SS	Ref
GY1032	NSS	Ref
GY386B	NSS	Ref
HB	MIXED	Ref
HSBN	MIXED	Ref
IRF314	NSS	Ref
K12	NSS	Ref
K22	MIXED	Ref
L3180	MIXED	Ref
LIAO159	MIXED	Ref
LY042	MIXED	Ref
M165	MIXED	Ref
M97	MIXED	Ref
NAN21-3	MIXED	Ref
R15	MIXED	Ref
R15X1141	MIXED	Ref
RY684	NSS	Ref
S22	NSS	Ref
SC55	MIXED	Ref
SHEN137	MIXED	Ref
SY3073	MIXED	Ref
SY998	NSS	Ref
TIE7922	SS	Ref
TT16	MIXED	Ref
TX5	MIXED	Ref
TY1	MIXED	Ref
TY10	MIXED	Ref
TY4	MIXED	Ref
TY9	MIXED	Ref
U8112	SS	Ref
WH413	MIXED	Ref
XZ698	MIXED	Ref
YAN414	MIXED	Ref
YE478	MIXED	Ref
YE52106	MIXED	Ref
YU374	NSS	Ref
ZHENG29	MIXED	Ref
ZHENG32	SS	Ref
ZHENG653	NSS	Ref
ZHI41	NSS	Ref
ZI330	NSS	Ref
ZZ01	MIXED	Ref

## Sheet: Table S4
Supplemental Table S4. BS-seq data summary and mapping results.
Sample name	Accession number	Sequence pairs analysed in total	Mapping efficiency(%)	# unique best hit	# no alignment	# not unique	CG%	CHG%	CHH%
WT-rep1	GSM7308658	76171788	40.5	30853191	24201534	21117063	84.2	71.9	2.3
WT-rep2	GSM7308659	91847570	40.9	37555736	28073962	26217872	84.5	72.2	2.3
WT-rep3	GSM7308660	56922750	41.6	23697287	16536714	16688749	86.1	73.7	2.5
zmet2-rep1	GSM7308661	100332143	38.5	38602581	35137270	26592292	83.3	52.1	1.7
zmet2-rep2	GSM7308662	93085714	40.4	37581563	29809745	25694406	83.1	51.8	1.7
zmet2-rep3	GSM7308663	52430945	40.5	21247078	15914067	15269800	85.8	54	1.9
DE.EX	GSM7308674	17755672	19	3366383	11133143	3256146	80.9	71.4	4
GEMS65	GSM7308676	16740270	26.5	4442922	9442663	2854685	80.3	69.5	2.1
BY4944	GSM7308665	14237744	17.3	2463062	9109295	2665387	81	69.3	2.2
GEMS55	GSM7308675	11806949	19.2	2266671	7595169	1945109	80.6	70.3	2
4F1	GSM7308664	23334437	27.3	6367126	11440860	5526451	81.3	69.8	2.2
CIMBL12	GSM7308667	21912443	35.6	7806378	6888244	7217821	83.2	72.5	2.1
CIMBL40	GSM7308671	16740270	26.5	4442922	9442663	2854685	80.3	69.5	2.1
CML171	GSM7308673	16842415	34.6	5821902	5700715	5319798	80.9	72.3	2.3
CIMBL20	GSM7308670	21152279	24.4	5166115	11208761	4777403	82.4	72.5	2.2
CIMBL52	GSM7308672	19035099	25.5	4856801	8714405	5463893	80	69.4	2.2
CIMBL19	GSM7308668	24366410	35.4	8614718	8217697	7533995	84	74	2.4
CIMBL119	GSM7308666	17980834	28.1	5043969	10025104	2911761	85.6	73.7	2.1

## Sheet: Table S5
Supplemental Table S5. RNA-seq data summary and mapping results.
Sample name	Accession number	Sequenced reads	Sequenced base	% of total mapped reads	% of uniquely mapped reads
WT-rep1	GSM7308654	28078540	8423562000	91.11	80.93
WT-rep2	GSM7308655	42295411	12688623300	89.79	78.75
zmet2-rep1	GSM7308656	29208376	8762512800	82.23	82.31
zmet2-rep2	GSM7308657	27498673	8249601900	92.28	82.26

## Sheet: Table S6
Supplemental Table S6. Differentially expressed genes (DEGs) in zmet2-1 vs WT.
gene_id	baseMean	log2FoldChange (Deseq2)	lfcSE	stat	pvalue	padj
ENSRNA049472224	7.48079	6.44942	1.79763	3.58772	0.000333577	0.00359882
ENSRNA049479549	38.4383	2.08956	0.53354	3.91641	8.98788e-05	0.00114284
Zm00001d000801	5.37494	5.97146	1.92618	3.10016	0.00193417	0.0157372
Zm00001d000833	140.762	1.15203	0.276422	4.16764	3.07764e-05	0.00045019
Zm00001d000972	16.6978	7.60917	1.61881	4.70047	2.59566e-06	4.93083e-05
Zm00001d001230	15.2265	2.79913	0.909284	3.07839	0.00208122	0.0166758
Zm00001d001245	4.35353	5.66556	2.07153	2.73497	0.00623867	0.040488
Zm00001d001263	49.9096	-2.90828	0.512827	-5.67107	1.41911e-08	4.07834e-07
Zm00001d001267	64.1969	-1.17775	0.404099	-2.9145	0.00356254	0.0258938
Zm00001d001418	6.41151	-6.03859	1.86671	-3.23488	0.00121695	0.0106472
Zm00001d001684	155.156	6.06276	0.520829	11.6406	2.56209e-31	4.16798e-29
Zm00001d001776	290.159	-1.3119	0.238068	-5.51062	3.57564e-08	9.54998e-07
Zm00001d001791	101.963	1.45783	0.35231	4.13793	3.50451e-05	0.000502232
Zm00001d001802	174.445	2.14342	0.264341	8.10852	5.12412e-16	3.47375e-14
Zm00001d001820	6064.11	1.0229	0.12426	8.23197	1.84162e-16	1.3043e-14
Zm00001d001841	8.36404	-6.39791	1.79994	-3.55452	0.000378675	0.00399387
Zm00001d001843	60.427	-1.19832	0.418126	-2.86594	0.00415778	0.0293637
Zm00001d001875	15.983	7.54521	1.6189	4.66071	3.15118e-06	5.85357e-05
Zm00001d001876	4.04696	5.56141	2.06911	2.68782	0.00719192	0.045476
Zm00001d001984	91.1609	1.37038	0.344945	3.97275	7.10485e-05	0.00092926
Zm00001d001989	65.9776	1.20902	0.39882	3.03149	0.00243349	0.0189662
Zm00001d002006	1901.03	1.71116	0.121039	14.1372	2.2389e-45	6.1323e-43
Zm00001d002019	4.98958	5.86794	1.99232	2.94529	0.00322657	0.023872
Zm00001d002035	11.888	4.04329	1.17674	3.43601	0.000590357	0.00581731
Zm00001d002052	153.888	2.10604	0.303817	6.93195	4.15074e-12	1.92758e-10
Zm00001d002062	11.2685	7.03972	1.68986	4.16587	3.10173e-05	0.000451944
Zm00001d002064	212.175	2.57495	0.267358	9.63109	5.91019e-22	6.44884e-20
Zm00001d002096	73.7765	2.75909	0.460965	5.98548	2.15759e-09	7.02841e-08
Zm00001d002097	28.8913	3.74822	0.73233	5.11822	3.0844e-07	7.08224e-06
Zm00001d002113	138.159	-4.63507	0.415167	-11.1643	6.09354e-29	9.03661e-27
Zm00001d002128	70.4041	-1.07097	0.380806	-2.81238	0.00491769	0.0335624
Zm00001d002131	31.5865	-2.65614	0.661025	-4.01822	5.86402e-05	0.000786617
Zm00001d002132	63.6817	-2.03142	0.427328	-4.75377	1.99663e-06	3.8864e-05
Zm00001d002136	49.5476	-1.56841	0.46539	-3.37011	0.000751393	0.00714196
Zm00001d002158	52.9467	-4.2393	0.608767	-6.96375	3.31336e-12	1.5603e-10
Zm00001d002159	274.036	-5.01229	0.340568	-14.7174	4.9836e-49	1.5925e-46
Zm00001d002160	244.715	-3.18633	0.258534	-12.3246	6.67423e-35	1.27056e-32
Zm00001d002179	3.99969	5.54645	2.06052	2.69178	0.00710726	0.0450574
Zm00001d002188	37.9356	-6.12812	1.12667	-5.43915	5.35367e-08	1.39518e-06
Zm00001d002208	43.7199	1.61633	0.506142	3.19344	0.00140588	0.0120334
Zm00001d002216	43.3629	3.86534	0.617644	6.2582	3.89441e-10	1.40314e-08
Zm00001d002258	1837.63	1.05066	0.120079	8.74969	2.13947e-18	1.75619e-16
Zm00001d002262	79.4365	9.85779	1.48242	6.64978	2.93523e-11	1.21962e-09
Zm00001d002263	133.598	7.19422	0.774143	9.29314	1.49805e-20	1.46221e-18
Zm00001d002287	19.1397	2.36037	0.783152	3.01393	0.00257886	0.0199216
Zm00001d002288	293.515	2.79414	0.224613	12.4398	1.58958e-35	3.11443e-33
Zm00001d002292	248.37	1.34831	0.225205	5.98703	2.13705e-09	6.96993e-08
Zm00001d002302	2130.75	-1.47251	0.115228	-12.7791	2.14534e-37	4.64398e-35
Zm00001d002309	12.8557	7.23014	1.65961	4.35652	1.32147e-05	0.000211387
Zm00001d002312	79.468	9.8583	1.48267	6.64899	2.95102e-11	1.22239e-09
Zm00001d002328	223.991	-1.13505	0.230265	-4.92932	8.25179e-07	1.74818e-05
Zm00001d002342	242.365	1.14466	0.2273	5.0359	4.7561e-07	1.05857e-05
Zm00001d002346	378.909	4.2324	0.235674	17.9587	4.10268e-72	2.622e-69
Zm00001d002347	30.3151	4.64302	0.855607	5.42658	5.74457e-08	1.48837e-06
Zm00001d002351	8.09392	6.56145	1.78922	3.66721	0.000245211	0.00275857
Zm00001d002353	1020.18	1.02932	0.156523	6.57618	4.82702e-11	1.93672e-09
Zm00001d002357	44.0983	2.10873	0.52389	4.02514	5.69426e-05	0.000766911
Zm00001d002380	12.3131	-3.38938	1.08995	-3.10965	0.00187307	0.0153377
Zm00001d002403	101.137	1.01306	0.336244	3.01289	0.00258775	0.0199771
Zm00001d002408	1925.04	-1.47276	0.124569	-11.8229	2.97231e-32	5.04954e-30
Zm00001d002430	7.44927	6.44406	1.80046	3.57912	0.000344751	0.00369414
Zm00001d002455	13.0845	-2.58084	0.949363	-2.7185	0.00655788	0.042152
Zm00001d002456	379.257	-1.32822	0.202488	-6.55948	5.3995e-11	2.15035e-09
Zm00001d002550	92.0719	1.34337	0.367763	3.65283	0.000259367	0.00289357
Zm00001d002560	2613.25	-5.8764	0.159005	-36.9574	5.53795e-299	1.4865e-294
Zm00001d002591	61.0028	1.1604	0.406156	2.85704	0.00427613	0.0300016
Zm00001d002613	39.1597	2.10239	0.545581	3.85349	0.000116445	0.00143905
Zm00001d002641	291.942	1.53798	0.210038	7.32236	2.43646e-13	1.29504e-11
Zm00001d002666	11.0585	4.59772	1.35975	3.38129	0.000721468	0.00690643
Zm00001d002668	148.951	1.67681	0.289345	5.7952	6.82418e-09	2.05353e-07
Zm00001d002719	245.128	-11.2859	1.45783	-7.74156	9.82041e-15	5.95033e-13
Zm00001d002736	88.5151	2.8167	0.390527	7.21257	5.49038e-13	2.80176e-11
Zm00001d002741	4.2905	5.64673	2.02677	2.78608	0.00533502	0.035747
Zm00001d002754	415.967	1.01125	0.182902	5.52891	3.22224e-08	8.67517e-07
Zm00001d002759	1069.1	-1.16744	0.143252	-8.14958	3.65202e-16	2.5071e-14
Zm00001d002772	49.3054	5.11563	0.725719	7.04904	1.80152e-12	8.79206e-11
Zm00001d002774	47.2738	1.57736	0.498992	3.16109	0.00157181	0.0132093
Zm00001d002801	229.91	1.94846	0.232264	8.389	4.90282e-17	3.62539e-15
Zm00001d002899	115.581	3.67675	0.373689	9.83906	7.64206e-23	8.72886e-21
Zm00001d002915	25.3575	2.89259	0.711821	4.06366	4.83098e-05	0.000666015
Zm00001d003025	4.54979	5.73172	1.99604	2.87154	0.00408477	0.0289602
Zm00001d003068	141.984	1.24516	0.296156	4.20442	2.61758e-05	0.000389474
Zm00001d003085	1290.21	2.48796	0.136555	18.2194	3.61934e-74	2.42876e-71
Zm00001d003144	114.724	1.54687	0.330458	4.68099	2.85487e-06	5.36627e-05
Zm00001d003146	11.9265	3.98214	1.17284	3.39531	0.000685514	0.00661652
Zm00001d003162	211.467	1.21109	0.235225	5.14863	2.6239e-07	6.13276e-06
Zm00001d003181	1035.59	1.25166	0.156637	7.99084	1.34023e-15	8.73166e-14
Zm00001d003190	45.5511	4.56426	0.671527	6.79684	1.06936e-11	4.72099e-10
Zm00001d003202	18.4907	-4.46263	1.06621	-4.18549	2.84553e-05	0.000419641
Zm00001d003209	16.241	2.94879	0.875119	3.36959	0.000752797	0.00715277
Zm00001d003229	354.5	-8.37206	0.744117	-11.251	2.29e-29	3.45326e-27
Zm00001d003247	827.514	1.5938	0.16191	9.84371	7.29703e-23	8.37038e-21
Zm00001d003277	182.066	-1.38539	0.253479	-5.4655	4.61608e-08	1.21595e-06
Zm00001d003280	73.3935	-1.25552	0.377142	-3.32904	0.000871473	0.0080718
Zm00001d003289	304.307	-4.85683	0.303776	-15.9882	1.54412e-57	6.37649e-55
Zm00001d003290	16.5868	4.5469	1.10183	4.12667	3.68056e-05	0.000524105
Zm00001d003300	62.3106	8.07568	1.43023	5.64643	1.63809e-08	4.64796e-07
Zm00001d003366	57.1273	9.38248	1.49566	6.27314	3.53827e-10	1.27998e-08
Zm00001d003380	1902.31	1.07746	0.167943	6.41563	1.40246e-10	5.28719e-09
Zm00001d003395	1017.46	-1.11595	0.136886	-8.15244	3.56667e-16	2.46744e-14
Zm00001d003399	167.288	1.04747	0.269025	3.89357	9.87785e-05	0.00124188
Zm00001d003404	148.967	1.14075	0.273582	4.16968	3.05033e-05	0.000446927
Zm00001d003405	4.7618	5.79943	1.98476	2.92198	0.00347816	0.0253974
Zm00001d003412	78.7165	2.28015	0.385526	5.9144	3.33088e-09	1.05683e-07
Zm00001d003414	17.2446	3.46501	0.910988	3.80358	0.00014262	0.00172243
Zm00001d003429	540.734	1.34901	0.182971	7.37282	1.67058e-13	9.07727e-12
Zm00001d003452	207.324	-5.29909	0.785873	-6.74294	1.55213e-11	6.69811e-10
Zm00001d003457	987.327	1.55817	0.163043	9.55678	1.21479e-21	1.2991e-19
Zm00001d003469	84.3738	1.22944	0.353357	3.47931	0.000502711	0.00507094
Zm00001d003470	211.7	3.94729	0.307847	12.8222	1.23086e-37	2.68607e-35
Zm00001d003471	55.7104	2.72456	0.478582	5.69299	1.24835e-08	3.60786e-07
Zm00001d003493	202.56	-3.21236	0.276778	-11.6063	3.83013e-31	6.19327e-29
Zm00001d003516	177.776	4.31143	0.33836	12.7422	3.44739e-37	7.40279e-35
Zm00001d003522	79.0425	2.11017	0.379993	5.55317	2.80537e-08	7.61853e-07
Zm00001d003544	15.2481	-2.43059	0.894485	-2.71731	0.00658156	0.0422626
Zm00001d003552	163.901	-1.01399	0.265566	-3.81823	0.000134413	0.00163847
Zm00001d003569	145.85	-9.09033	1.4548	-6.24852	4.1435e-10	1.48491e-08
Zm00001d003571	8.65978	6.65852	1.78065	3.73938	0.000184473	0.00216284
Zm00001d003581	59.632	-2.20826	0.453413	-4.8703	1.11432e-06	2.29024e-05
Zm00001d003584	86.8114	-1.50383	0.411397	-3.65542	0.000256764	0.00286691
Zm00001d003600	56.8091	2.74752	0.473435	5.80338	6.49907e-09	1.96009e-07
Zm00001d003606	135.674	-5.24938	0.482921	-10.8701	1.60073e-27	2.27338e-25
Zm00001d003607	498.07	-3.23212	0.197128	-16.3961	2.04076e-60	9.6102e-58
Zm00001d003655	288.38	1.51915	0.225591	6.73411	1.64937e-11	7.061e-10
Zm00001d003693	10.3645	6.92073	1.70865	4.0504	5.11292e-05	0.000698072
Zm00001d003728	19.1317	-2.8041	0.806519	-3.47679	0.000507449	0.00511105
Zm00001d003733	4.79332	5.80782	1.97139	2.94605	0.00321861	0.0238262
Zm00001d003744	7.66129	6.48571	1.80562	3.59196	0.000328206	0.00355517
Zm00001d003751	38.1417	8.80088	1.52919	5.75526	8.65088e-09	2.55453e-07
Zm00001d003757	135.463	-1.41463	0.295814	-4.78216	1.7342e-06	3.41101e-05
Zm00001d003767	215.049	1.4592	0.243053	6.0036	1.9299e-09	6.3328e-08
Zm00001d003823	139.167	1.89945	0.289384	6.56379	5.24578e-11	2.09223e-09
Zm00001d003840	344.231	1.16101	0.241723	4.80307	1.56252e-06	3.11598e-05
Zm00001d003866	16.1488	3.091	0.911649	3.39056	0.000697501	0.00672256
Zm00001d003872	58.7705	9.42257	1.49861	6.28752	3.22576e-10	1.17484e-08
Zm00001d003875	31.6752	8.53215	1.53598	5.55487	2.77821e-08	7.563e-07
Zm00001d003888	139.747	-1.14789	0.281615	-4.0761	4.57971e-05	0.000634962
Zm00001d003939	37.304	2.8458	0.594899	4.78368	1.72117e-06	3.38955e-05
Zm00001d003986	16.5223	2.4236	0.825633	2.93544	0.00333075	0.024501
Zm00001d003988	5.31191	5.95648	1.92856	3.08857	0.00201121	0.0162459
Zm00001d003993	74.6701	1.332	0.40109	3.32095	0.000897119	0.00828311
Zm00001d004042	14.1832	4.37085	1.15747	3.77622	0.000159226	0.00190207
Zm00001d004053	1651.52	1.36228	0.134923	10.0967	5.71052e-24	6.90459e-22
Zm00001d004073	10.5583	-6.73766	1.71774	-3.92241	8.76674e-05	0.00111736
Zm00001d004109	1680.32	-2.1081	0.13471	-15.6492	3.36495e-55	1.29032e-52
Zm00001d004126	35.3376	2.69558	0.581618	4.63462	3.57602e-06	6.56577e-05
Zm00001d004242	14.9817	5.97521	1.56646	3.81447	0.000136473	0.00165981
Zm00001d004243	18.3498	-3.15629	0.885789	-3.56325	0.000366295	0.00388467
Zm00001d004305	8.55385	5.13435	1.69117	3.03598	0.00239754	0.0187186
Zm00001d004333	20.2672	2.97598	0.789271	3.77055	0.000162889	0.00193892
Zm00001d004338	715.009	-12.8299	1.45013	-8.84741	8.95723e-19	7.58454e-17
Zm00001d004387	18.273	4.22928	0.984521	4.29577	1.74087e-05	0.00027042
Zm00001d004448	643.915	1.48204	0.157602	9.40369	5.26808e-21	5.37665e-19
Zm00001d004475	20.7448	7.92169	1.58201	5.00734	5.5186e-07	1.20931e-05
Zm00001d004479	23.6237	2.58326	0.730604	3.53579	0.000406562	0.00424794
Zm00001d004480	49.2769	1.21562	0.45667	2.66192	0.00776967	0.0482093
Zm00001d004494	43.9516	2.00839	0.498946	4.02526	5.69128e-05	0.000766894
Zm00001d004495	70.1584	1.25874	0.392085	3.21036	0.00132567	0.0114528
Zm00001d004509	123.164	-1.33794	0.303977	-4.40146	1.07523e-05	0.000175343
Zm00001d004510	422.873	-2.0213	0.183633	-11.0073	3.52386e-28	5.05816e-26
Zm00001d004539	133.209	1.23444	0.293517	4.20567	2.60307e-05	0.000387529
Zm00001d004558	32.5719	8.57063	1.54295	5.55469	2.78097e-08	7.563e-07
Zm00001d004635	87.5295	1.04152	0.360902	2.88588	0.00390324	0.0279314
Zm00001d004691	129.246	-1.25495	0.290479	-4.32027	1.55838e-05	0.000244049
Zm00001d004713	13.0993	7.25754	1.65453	4.38647	1.15207e-05	0.000187077
Zm00001d004717	19.8498	-7.65201	1.59225	-4.80578	1.54152e-06	3.07857e-05
Zm00001d004726	39.2113	5.03283	0.796574	6.31809	2.64816e-10	9.73725e-09
Zm00001d004753	352.75	2.02837	0.221656	9.15097	5.64268e-20	5.22279e-18
Zm00001d004762	137.571	1.05032	0.288621	3.63909	0.0002736	0.00303152
Zm00001d004788	18.553	7.75875	1.60311	4.83981	1.29966e-06	2.64083e-05
Zm00001d004817	1595.37	1.7312	0.143833	12.0362	2.29373e-33	4.18832e-31
Zm00001d004843	2232.44	5.57904	0.154888	36.0198	4.09302e-284	3.66216e-280
Zm00001d004869	5.52863	-5.81974	1.90916	-3.04833	0.00230114	0.0181029
Zm00001d004894	98.4534	1.91301	0.338774	5.64685	1.6341e-08	4.64155e-07
Zm00001d004914	8.29018	6.59746	1.76626	3.73528	0.000187508	0.0021902
Zm00001d004968	123.673	-10.2962	1.46948	-7.00667	2.44051e-12	1.17188e-10
Zm00001d004996	23.9193	8.12723	1.56566	5.19094	2.09232e-07	4.95694e-06
Zm00001d005016	68.122	1.52477	0.420119	3.62939	0.000284095	0.00312655
Zm00001d005032	86.5362	-1.02363	0.349552	-2.92839	0.00340719	0.0249947
Zm00001d005040	80.4269	3.22547	0.43295	7.44998	9.33574e-14	5.13504e-12
Zm00001d005087	14.3484	7.39	1.6401	4.50584	6.61123e-06	0.000113829
Zm00001d005124	69.38	-2.1409	0.410766	-5.21197	1.86846e-07	4.46203e-06
Zm00001d005184	10.4477	5.43602	1.64043	3.31377	0.000920457	0.00845837
Zm00001d005287	33.4443	-8.40784	1.53131	-5.49062	4.00524e-08	1.06444e-06
Zm00001d005288	15.8587	-3.42763	0.991375	-3.45745	0.000545324	0.00543743
Zm00001d005304	24.9813	2.62246	0.744097	3.52435	0.000424525	0.0044167
Zm00001d005311	9.42628	5.27917	1.67347	3.15461	0.00160711	0.0134764
Zm00001d005342	5.37494	5.97146	1.92618	3.10016	0.00193417	0.0157372
Zm00001d005384	5.0211	5.87609	1.96366	2.99241	0.00276781	0.0210882
Zm00001d005391	94.5643	1.09673	0.336646	3.25782	0.00112272	0.00998212
Zm00001d005423	35.4778	-2.18515	0.562532	-3.88449	0.000102547	0.00128325
Zm00001d005430	36.5695	-8.54395	1.52524	-5.60171	2.12246e-08	5.93448e-07
Zm00001d005458	78.7036	-5.58402	0.688663	-8.1085	5.12482e-16	3.47375e-14
Zm00001d005472	3813.39	1.46106	0.118757	12.3029	8.73453e-35	1.65107e-32
Zm00001d005566	73.2708	1.1879	0.382881	3.10255	0.00191863	0.0156392
Zm00001d005594	149.819	1.0619	0.280124	3.79082	0.000150149	0.00180465
Zm00001d005664	83.6591	1.1693	0.360178	3.24645	0.00116855	0.010311
Zm00001d005679	57.9585	-3.133	0.524724	-5.97076	2.36153e-09	7.65557e-08
Zm00001d005700	5.64999	6.04328	1.90779	3.16768	0.00153662	0.0129663
Zm00001d005715	16.0093	3.97338	1.02046	3.8937	9.87277e-05	0.00124182
Zm00001d005775	65.9073	1.52537	0.412247	3.70014	0.000215477	0.00246645
Zm00001d005802	84.0134	1.57269	0.391297	4.01918	5.84019e-05	0.000784138
Zm00001d005813	168.364	-1.03156	0.281112	-3.66956	0.000242966	0.00273676
Zm00001d005838	50.3403	-8.99308	1.52097	-5.91273	3.36486e-09	1.06635e-07
Zm00001d005876	45.0495	9.04006	1.50908	5.99043	2.09289e-09	6.83424e-08
Zm00001d005890	14.9968	3.92125	1.0618	3.69303	0.000221595	0.00253216
Zm00001d005895	6.38059	6.22077	1.85471	3.35405	0.000796385	0.00749792
Zm00001d005911	69.6692	-1.4494	0.388312	-3.73257	0.000189538	0.00221199
Zm00001d005912	96.0864	-1.00645	0.335514	-2.99973	0.00270222	0.0206942
Zm00001d005978	433.73	1.18134	0.216278	5.46212	4.70482e-08	1.23689e-06
Zm00001d006066	8.02119	-6.34233	1.78632	-3.55051	0.000384492	0.00404727
Zm00001d006088	25.4492	-3.08573	0.774038	-3.98654	6.70448e-05	0.000883393
Zm00001d006099	67.3379	1.29667	0.409805	3.16412	0.00155552	0.013095
Zm00001d006122	19.6604	7.84441	1.59047	4.93213	8.13382e-07	1.72591e-05
Zm00001d006180	105.395	1.28906	0.319435	4.03545	5.44967e-05	0.000739161
Zm00001d006212	1437.23	-1.14873	0.134812	-8.52097	1.58221e-17	1.21342e-15
Zm00001d006229	20.3466	3.54356	0.837792	4.22965	2.3406e-05	0.000352759
Zm00001d006230	29.2735	-1.68585	0.59581	-2.82952	0.00466185	0.0322011
Zm00001d006243	65.1813	-1.22538	0.401946	-3.04861	0.00229903	0.0180969
Zm00001d006285	16.3579	2.86007	0.869168	3.29059	0.000999785	0.00901452
Zm00001d006319	13.9605	5.91189	1.59404	3.70875	0.000208288	0.00239746
Zm00001d006343	82.8982	1.05101	0.353223	2.97549	0.00292522	0.0220806
Zm00001d006365	30.966	1.54215	0.574288	2.68533	0.0072459	0.0457419
Zm00001d006369	145.974	1.02284	0.281026	3.63966	0.000272999	0.00302745
Zm00001d006374	494.763	1.31951	0.17361	7.60046	2.95082e-14	1.72187e-12
Zm00001d006375	12.959	-3.91547	1.1872	-3.29807	0.000973529	0.00884913
Zm00001d006387	161.178	-2.37323	0.286454	-8.28484	1.18264e-16	8.60284e-15
Zm00001d006420	44.939	1.37895	0.476054	2.89662	0.00377201	0.0271333
Zm00001d006446	55.3894	2.37333	0.466152	5.09132	3.55588e-07	8.08872e-06
Zm00001d006493	100.637	1.90407	0.343384	5.54501	2.93929e-08	7.95545e-07
Zm00001d006524	66.741	2.63807	0.427778	6.16691	6.9639e-10	2.42755e-08
Zm00001d006536	9.9444	3.34613	1.16143	2.88104	0.00396366	0.0282433
Zm00001d006540	116.046	1.49316	0.392573	3.80353	0.000142648	0.00172243
Zm00001d006563	43.4967	-2.3987	0.518588	-4.62543	3.73819e-06	6.82588e-05
Zm00001d006612	93.2259	6.33218	0.728492	8.69218	3.55559e-18	2.85746e-16
Zm00001d006622	7.28453	6.40944	1.82231	3.51721	0.000436112	0.00451277
Zm00001d006727	35.4406	2.5081	0.589659	4.25347	2.1048e-05	0.000321006
Zm00001d006744	20.2972	3.42153	0.871697	3.92514	8.66808e-05	0.00110531
Zm00001d006828	1202.29	1.23223	0.12869	9.57518	1.01676e-21	1.09168e-19
Zm00001d006837	703.8	-1.84135	0.175442	-10.4955	9.05891e-26	1.18614e-23
Zm00001d006841	31.7271	1.87002	0.612936	3.05092	0.00228138	0.0179706
Zm00001d006862	9.35887	6.77241	1.73217	3.90979	9.23758e-05	0.0011708
Zm00001d006913	33.118	-1.65831	0.570132	-2.90865	0.00362993	0.0263052
Zm00001d007057	24.1182	1.87087	0.657074	2.84727	0.0044096	0.0307835
Zm00001d007076	14.2935	3.47452	0.992314	3.50143	0.000462761	0.00473919
Zm00001d007109	7.93895	-6.34624	1.79347	-3.53852	0.000402384	0.00421248
Zm00001d007110	16.4075	-7.37428	1.63018	-4.5236	6.07966e-06	0.000105529
Zm00001d007135	29.8737	3.09801	0.669139	4.62984	3.65944e-06	6.70033e-05
Zm00001d007141	1819.53	-2.00163	0.123566	-16.1989	5.13745e-59	2.26065e-56
Zm00001d007147	78.4066	-1.97543	0.421699	-4.68446	2.80694e-06	5.28358e-05
Zm00001d007153	340.946	-1.04355	0.196867	-5.30077	1.15318e-07	2.8424e-06
Zm00001d007234	2467.35	-1.36635	0.11785	-11.594	4.42104e-31	7.06366e-29
Zm00001d007236	7.74008	6.49875	1.78671	3.63728	0.000275533	0.00304984
Zm00001d007240	885.512	1.64327	0.143586	11.4445	2.5046e-30	3.90864e-28
Zm00001d007245	525.616	1.15928	0.167108	6.93731	3.99636e-12	1.8591e-10
Zm00001d007258	23.8041	4.63036	0.993888	4.65883	3.18006e-06	5.89498e-05
Zm00001d007281	137.416	9.21261	1.40293	6.56669	5.14475e-11	2.05499e-09
Zm00001d007290	19.8971	2.54788	0.761534	3.34572	0.0008207	0.00769232
Zm00001d007345	613.307	1.09548	0.163399	6.70433	2.02333e-11	8.56627e-10
Zm00001d007384	636.225	11.4273	1.3864	8.24239	1.68808e-16	1.20509e-14
Zm00001d007386	151.536	7.36782	0.766366	9.61398	6.9799e-22	7.55462e-20
Zm00001d007424	1881.79	1.42849	0.123107	11.6037	3.94805e-31	6.34573e-29
Zm00001d007463	41.7929	-8.73295	1.513	-5.77193	7.83687e-09	2.3399e-07
Zm00001d007468	705.338	-1.49157	0.159957	-9.32478	1.11214e-20	1.0975e-18
Zm00001d007470	15.0964	-2.5881	0.905996	-2.85663	0.00428164	0.030023
Zm00001d007473	26.4846	-2.73173	0.687414	-3.97392	7.07004e-05	0.000925727
Zm00001d007483	5.61847	6.03616	1.90232	3.17304	0.00150849	0.0127611
Zm00001d007501	74.8286	1.04003	0.369024	2.81833	0.00482744	0.0331144
Zm00001d007538	23.4007	8.09552	1.56743	5.16484	2.4065e-07	5.66625e-06
Zm00001d007540	78.9878	3.33908	0.425674	7.8442	4.35719e-15	2.7199e-13
Zm00001d007570	10.8578	3.83446	1.20046	3.19416	0.0014024	0.0120074
Zm00001d007578	262.955	2.71158	0.23268	11.6537	2.19816e-31	3.59775e-29
Zm00001d007603	30.368	2.15879	0.598623	3.60626	0.000310646	0.00339095
Zm00001d007685	139.292	-6.00776	0.577234	-10.4078	2.28369e-25	2.90516e-23
Zm00001d007702	4.53403	5.72732	1.99696	2.86802	0.0041305	0.029215
Zm00001d007714	16.9017	3.05396	0.876449	3.48447	0.000493112	0.00500042
Zm00001d007718	30.8011	1.54525	0.575664	2.68429	0.00726848	0.0458413
Zm00001d007750	7.14271	6.38438	1.82441	3.49943	0.000466253	0.00476949
Zm00001d007753	22.0203	4.47208	0.954181	4.68683	2.77469e-06	5.23388e-05
Zm00001d007811	71.7577	-6.04276	0.816958	-7.39666	1.39655e-13	7.60372e-12
Zm00001d007813	63.3209	-3.88689	0.536113	-7.25013	4.16367e-13	2.1534e-11
Zm00001d007814	215.39	-4.42848	0.338391	-13.0869	3.91435e-39	9.13643e-37
Zm00001d007921	106.284	1.15825	0.313941	3.68939	0.000224791	0.00256323
Zm00001d007931	8.58537	5.13904	1.69201	3.03725	0.00238751	0.0186756
Zm00001d007932	94.5722	1.17734	0.339233	3.47061	0.000519285	0.00521071
Zm00001d007964	177.268	11.0159	1.46253	7.5321	4.99303e-14	2.82153e-12
Zm00001d008041	117.843	-10.226	1.47103	-6.95162	3.61107e-12	1.68865e-10
Zm00001d008060	14.3059	-3.25926	1.01488	-3.21149	0.0013205	0.0114254
Zm00001d008067	27.0845	-2.42044	0.661799	-3.65736	0.00025483	0.00285006
Zm00001d008071	6.33332	6.21126	1.87418	3.31412	0.000919306	0.00845069
Zm00001d008072	15.6607	7.51642	1.62644	4.62139	3.81176e-06	6.95076e-05
Zm00001d008083	133.551	-10.4039	1.4751	-7.05303	1.75063e-12	8.55926e-11
Zm00001d008111	23.5947	2.69131	0.736771	3.65284	0.000259356	0.00289357
Zm00001d008151	9.41174	-3.41184	1.24829	-2.73321	0.00627202	0.0406651
Zm00001d008200	39.3281	2.65394	0.554971	4.78211	1.73461e-06	3.41101e-05
Zm00001d008210	173.526	3.06283	0.287011	10.6714	1.38451e-26	1.86749e-24
Zm00001d008211	21.5968	-7.78287	1.57493	-4.94172	7.74364e-07	1.65369e-05
Zm00001d008222	124.107	-2.76213	0.344727	-8.01253	1.12373e-15	7.41113e-14
Zm00001d008229	148.797	1.35311	0.313106	4.32157	1.54921e-05	0.000242896
Zm00001d008334	59.1604	1.41855	0.42451	3.34161	0.000832934	0.00778887
Zm00001d008359	219.979	1.54924	0.240839	6.43267	1.2538e-10	4.79407e-09
Zm00001d008367	787.049	3.89331	0.173101	22.4915	5.02631e-112	8.99441e-109
Zm00001d008370	19.4704	2.09782	0.737517	2.84443	0.00444906	0.0309945
Zm00001d008386	971.459	-1.22604	0.139197	-8.80795	1.2745e-18	1.06574e-16
Zm00001d008408	110.616	1.33052	0.317603	4.18925	2.79883e-05	0.000413918
Zm00001d008481	40.1986	-8.67419	1.51656	-5.71964	1.06749e-08	3.11791e-07
Zm00001d008557	37.6632	8.78135	1.52095	5.7736	7.75935e-09	2.32192e-07
Zm00001d008571	22.1516	8.01575	1.57174	5.09991	3.39809e-07	7.76268e-06
Zm00001d008583	17.8926	7.70759	1.60058	4.81551	1.46825e-06	2.9433e-05
Zm00001d008591	3171.31	-1.01937	0.123765	-8.23634	1.77566e-16	1.26091e-14
Zm00001d008649	799.391	-1.77506	0.147557	-12.0297	2.48198e-33	4.47123e-31
Zm00001d008681	46.9312	2.15384	0.527368	4.08414	4.42409e-05	0.000615612
Zm00001d008693	81.0882	1.35547	0.384721	3.52325	0.000426286	0.00442817
Zm00001d008706	35.2429	4.22116	0.71736	5.8843	3.99752e-09	1.23905e-07
Zm00001d008728	21.9912	6.54231	1.51237	4.32587	1.51932e-05	0.000238768
Zm00001d008730	43.9728	1.43552	0.509575	2.81709	0.00484613	0.0331921
Zm00001d008749	117.801	1.088	0.303633	3.58328	0.000339303	0.00364887
Zm00001d008796	151.415	10.7887	1.46487	7.36493	1.77246e-13	9.592e-12
Zm00001d008797	351.977	3.76857	0.2318	16.2579	1.96388e-59	8.78576e-57
Zm00001d008809	30.661	1.86136	0.637988	2.91755	0.00352788	0.0256906
Zm00001d008850	108.923	1.20885	0.359496	3.36263	0.000772028	0.00729418
Zm00001d008905	223.652	1.27047	0.243926	5.20841	1.90468e-07	4.53641e-06
Zm00001d008918	8.25867	6.59264	1.76749	3.72995	0.000191521	0.0022272
Zm00001d008925	48.366	1.62714	0.471305	3.4524	0.000555614	0.00553182
Zm00001d008956	81.2613	-1.16958	0.365825	-3.19709	0.0013882	0.0119086
Zm00001d008962	306.568	1.61376	0.203027	7.94848	1.88807e-15	1.21534e-13
Zm00001d008974	42.5356	1.8071	0.496879	3.63691	0.000275927	0.00305168
Zm00001d008985	10.7362	4.55657	1.37472	3.31455	0.000917899	0.00844353
Zm00001d009003	56.5675	1.24584	0.42164	2.95475	0.00312927	0.0232934
Zm00001d009019	30.3679	3.43235	0.682555	5.02869	4.93846e-07	1.09552e-05
Zm00001d009060	443.894	1.13196	0.180022	6.2879	3.21793e-10	1.17358e-08
Zm00001d009084	16.5423	2.27031	0.841259	2.69871	0.00696095	0.0442973
Zm00001d009111	44.9257	2.91593	0.550799	5.294	1.1967e-07	2.92816e-06
Zm00001d009160	103.626	-2.11974	0.349295	-6.06864	1.28999e-09	4.32283e-08
Zm00001d009231	305.859	-1.03115	0.205167	-5.02591	5.01063e-07	1.10762e-05
Zm00001d009275	431.069	4.73092	0.258727	18.2854	1.08259e-74	7.451e-72
Zm00001d009280	8.06241	6.55643	1.78054	3.68227	0.000231171	0.00262594
Zm00001d009354	17.7546	2.12521	0.793711	2.67756	0.00741607	0.0465099
Zm00001d009427	16.8125	6.14678	1.54732	3.97255	7.11087e-05	0.00092926
Zm00001d009430	102.734	-1.36673	0.332228	-4.11385	3.89117e-05	0.000551865
Zm00001d009503	306.006	-1.15229	0.200534	-5.74609	9.13294e-09	2.68569e-07
Zm00001d009506	349.45	1.17295	0.210984	5.55941	2.70695e-08	7.40672e-07
Zm00001d009524	50.8106	-4.93791	0.718459	-6.87292	6.29006e-12	2.84718e-10
Zm00001d009545	72.8189	3.45213	0.460002	7.50459	6.16202e-14	3.45305e-12
Zm00001d009558	204.289	6.44608	0.509258	12.6578	1.01321e-36	2.09205e-34
Zm00001d009566	113.505	1.1468	0.326305	3.51449	0.000440596	0.0045539
Zm00001d009567	562.964	1.8775	0.191442	9.80713	1.04906e-22	1.18315e-20
Zm00001d009603	75.1024	-1.30766	0.375817	-3.47951	0.00050233	0.00506901
Zm00001d009610	248.334	-2.04314	0.230022	-8.88238	6.54448e-19	5.63035e-17
Zm00001d009642	30.2054	-2.05109	0.601457	-3.41021	0.000649136	0.00631537
Zm00001d009673	342.846	1.1481	0.204119	5.62464	1.85895e-08	5.23038e-07
Zm00001d009676	36.3348	5.73276	0.97611	5.87307	4.2781e-09	1.31992e-07
Zm00001d009687	72.3077	1.49007	0.394818	3.77406	0.000160611	0.00191691
Zm00001d009715	55.778	2.66916	0.466835	5.71757	1.08061e-08	3.14938e-07
Zm00001d009757	17.0075	2.81125	0.857482	3.27849	0.00104362	0.00936574
Zm00001d009778	22.8605	1.99377	0.698979	2.8524	0.00433907	0.0303543
Zm00001d009786	12.6481	-7.01037	1.66011	-4.22284	2.41244e-05	0.00036196
Zm00001d009797	764.414	-1.13804	0.151867	-7.49367	6.69757e-14	3.72979e-12
Zm00001d009861	6.85889	-6.1112	1.86397	-3.2786	0.00104324	0.00936548
Zm00001d009877	546.11	1.06172	0.169615	6.25957	3.86029e-10	1.39272e-08
Zm00001d009916	25.4419	-8.01094	1.5608	-5.13258	2.85791e-07	6.58473e-06
Zm00001d009926	12176.8	-3.41411	0.0999807	-34.1477	1.44668e-255	9.70793e-252
Zm00001d009929	234.245	1.70176	0.244651	6.95584	3.50467e-12	1.64175e-10
Zm00001d009969	222.584	1.1959	0.234674	5.096	3.46909e-07	7.898e-06
Zm00001d010030	33.7939	-2.77919	0.617775	-4.49872	6.83646e-06	0.000117031
Zm00001d010092	51.2421	-1.59126	0.456791	-3.48357	0.000494781	0.00501356
Zm00001d010172	20.1068	-2.12299	0.74678	-2.84286	0.00447112	0.0311159
Zm00001d010196	88.0332	10.006	1.47925	6.76423	1.34019e-11	5.80218e-10
Zm00001d010201	145.299	1.20722	0.292421	4.12835	3.65372e-05	0.000521666
Zm00001d010239	24.8096	5.76851	1.19408	4.83093	1.35895e-06	2.74882e-05
Zm00001d010249	23.5314	6.66885	1.51212	4.41026	1.03246e-05	0.000169189
Zm00001d010268	20.2442	-7.69433	1.59269	-4.83103	1.35832e-06	2.74882e-05
Zm00001d010278	37.6475	8.78082	1.52092	5.77336	7.77069e-09	2.32273e-07
Zm00001d010279	7.09543	6.37576	1.85223	3.44221	0.000576972	0.00571479
Zm00001d010308	1206.55	1.91592	0.132693	14.4388	2.94911e-47	8.89438e-45
Zm00001d010313	12.7454	7.2192	1.66386	4.33883	1.43241e-05	0.000226836
Zm00001d010343	594.001	2.41453	0.170659	14.1483	1.91284e-45	5.29323e-43
Zm00001d010349	10.9934	7.00417	1.69466	4.13308	3.57932e-05	0.00051186
Zm00001d010350	22.1673	8.01665	1.57169	5.10066	3.38469e-07	7.73867e-06
Zm00001d010353	11.9178	-6.92815	1.67722	-4.13074	3.61599e-05	0.000516553
Zm00001d010360	176.001	2.00797	0.261507	7.67846	1.61011e-14	9.56165e-13
Zm00001d010380	1423.04	3.33827	0.149078	22.3928	4.63051e-111	7.76826e-108
Zm00001d010385	59.8473	-1.4674	0.44042	-3.33183	0.000862773	0.00800226
Zm00001d010386	604.805	-10.1459	1.03226	-9.82887	8.45592e-23	9.61754e-21
Zm00001d010387	777.573	-6.91059	0.336421	-20.5415	9.1675e-94	1.11852e-90
Zm00001d010390	79.9937	9.86838	1.48176	6.65989	2.74035e-11	1.14753e-09
Zm00001d010399	182.415	1.12564	0.253134	4.44681	8.71535e-06	0.000145755
Zm00001d010404	137.5	-8.00169	1.0532	-7.59751	3.01879e-14	1.75391e-12
Zm00001d010426	1420.09	1.17883	0.135795	8.68098	3.92387e-18	3.13466e-16
Zm00001d010428	7.12441	4.92764	1.75242	2.81191	0.00492488	0.0335858
Zm00001d010434	65.0859	3.67501	0.516182	7.1196	1.08244e-12	5.40052e-11
Zm00001d010441	7.2275	-6.20301	1.80649	-3.43373	0.000595331	0.00586202
Zm00001d010446	309.467	1.22694	0.203541	6.02799	1.6601e-09	5.47427e-08
Zm00001d010482	129.534	-10.3606	1.47261	-7.03552	1.98518e-12	9.65327e-11
Zm00001d010489	1181.06	-1.13236	0.134357	-8.42798	3.51691e-17	2.62225e-15
Zm00001d010493	225.024	1.1896	0.225576	5.2736	1.33773e-07	3.25247e-06
Zm00001d010510	403.585	-7.22885	0.488855	-14.7873	1.76845e-49	5.78886e-47
Zm00001d010511	30.4493	-8.26685	1.5568	-5.31015	1.09536e-07	2.71232e-06
Zm00001d010515	16.519	-7.39309	1.6114	-4.58799	4.47533e-06	8.04376e-05
Zm00001d010516	49.1351	9.16588	1.50759	6.07983	1.20313e-09	4.07759e-08
Zm00001d010529	63.3566	-1.43654	0.410763	-3.49725	0.000470073	0.00479395
Zm00001d010542	3.96817	5.53639	2.07528	2.66778	0.00763551	0.047605
Zm00001d010560	23.7231	8.11485	1.56396	5.18864	2.11834e-07	5.01414e-06
Zm00001d010576	123.504	-8.84959	1.45878	-6.06645	1.30769e-09	4.3767e-08
Zm00001d010577	229.489	-8.15905	0.861276	-9.47322	2.71358e-21	2.81791e-19
Zm00001d010578	516.887	1.04101	0.165903	6.27484	3.49986e-10	1.26779e-08
Zm00001d010588	36.1774	-2.29085	0.573105	-3.99726	6.408e-05	0.00084982
Zm00001d010648	45.2098	2.08468	0.507996	4.10372	4.06557e-05	0.000572549
Zm00001d010652	84.3159	4.50491	0.513295	8.77644	1.68731e-18	1.40219e-16
Zm00001d010653	511.34	2.41474	0.179162	13.478	2.1075e-41	5.18988e-39
Zm00001d010658	5.83049	6.09123	1.89401	3.21605	0.00129966	0.0112786
Zm00001d010659	37.3276	-2.85245	0.594964	-4.79432	1.63229e-06	3.24067e-05
Zm00001d010662	2140.7	1.26964	0.128145	9.90779	3.85077e-23	4.47457e-21
Zm00001d010667	69.8217	3.18292	0.485595	6.55469	5.57578e-11	2.21071e-09
Zm00001d010697	323.483	-1.44972	0.211996	-6.8384	8.00824e-12	3.57666e-10
Zm00001d010708	6.96221	6.34538	1.82273	3.48125	0.000499088	0.00504767
Zm00001d010715	68.4936	1.90313	0.420732	4.52338	6.08597e-06	0.000105529
Zm00001d010735	37.6951	-1.49675	0.522082	-2.86689	0.00414529	0.0293119
Zm00001d010751	185.476	-1.78804	0.253385	-7.0566	1.70621e-12	8.37258e-11
Zm00001d010759	35.9446	2.39874	0.681417	3.52022	0.000431192	0.00446434
Zm00001d010763	90.1003	6.29384	0.723214	8.7026	3.24368e-18	2.63042e-16
Zm00001d010764	49.8894	6.1679	0.934814	6.598	4.16736e-11	1.69742e-09
Zm00001d010815	16.2108	7.56603	1.61888	4.67362	2.95939e-06	5.53176e-05
Zm00001d010840	144.144	6.71342	0.650026	10.3279	5.26822e-25	6.57719e-23
Zm00001d010849	1146.95	5.13452	0.178125	28.8254	1.03137e-182	4.614e-179
Zm00001d010854	23.9531	-1.89586	0.665822	-2.84739	0.00440788	0.0307795
Zm00001d010882	13.8104	-7.13937	1.64533	-4.33918	1.43018e-05	0.000226617
Zm00001d010902	326.225	-1.7429	0.201417	-8.6532	5.00767e-18	3.9768e-16
Zm00001d010907	168.077	1.06162	0.258217	4.11134	3.93373e-05	0.000556905
Zm00001d010924	10.6326	4.37441	1.35545	3.22726	0.00124981	0.0108955
Zm00001d010956	173.418	2.11678	0.272739	7.76119	8.4133e-15	5.1325e-13
Zm00001d010969	151.185	1.25602	0.271389	4.6281	3.69039e-06	6.75238e-05
Zm00001d011036	195.742	1.22576	0.244201	5.01948	5.1812e-07	1.13995e-05
Zm00001d011056	136	4.21508	0.375354	11.2296	2.91814e-29	4.37591e-27
Zm00001d011063	323.239	1.77715	0.59622	2.98069	0.00287604	0.0217952
Zm00001d011073	93.3995	1.8709	0.378816	4.93881	7.85996e-07	1.67442e-05
Zm00001d011079	10.2111	-5.20865	1.69348	-3.0757	0.00210008	0.0168019
Zm00001d011080	1007.77	-3.28764	0.162191	-20.2701	2.36028e-91	2.75455e-88
Zm00001d011097	105.534	-1.4007	0.331391	-4.22674	2.37098e-05	0.000356937
Zm00001d011105	6.34462	-6.00887	1.85363	-3.24168	0.00118828	0.0104577
Zm00001d011135	88.5682	-1.99517	0.380684	-5.24101	1.59704e-07	3.84463e-06
Zm00001d011144	389.583	1.47357	0.183405	8.03454	9.39321e-16	6.2255e-14
Zm00001d011163	111.168	10.3424	1.47358	7.0186	2.241e-12	1.08383e-10
Zm00001d011169	5.08413	5.89195	1.94479	3.02961	0.00244871	0.0190567
Zm00001d011172	41.0803	-2.67788	0.57837	-4.63005	3.65586e-06	6.69834e-05
Zm00001d011183	142.373	2.61529	0.29888	8.7503	2.12793e-18	1.75208e-16
Zm00001d011187	75.6806	1.29863	0.369957	3.51021	0.000447752	0.00461542
Zm00001d011208	1553.55	-1.71454	0.126879	-13.5132	1.30673e-41	3.2477e-39
Zm00001d011212	321.004	5.89657	0.355112	16.6048	6.43106e-62	3.25703e-59
Zm00001d011250	206.667	-11.0362	1.46145	-7.55155	4.30093e-14	2.45499e-12
Zm00001d011251	8.34521	-6.40637	1.76178	-3.6363	0.000276586	0.00305771
Zm00001d011358	16.7924	7.61637	1.6106	4.7289	2.25737e-06	4.33421e-05
Zm00001d011382	13.5946	3.44792	1.01713	3.38987	0.000699268	0.00673475
Zm00001d011386	924.109	1.38586	0.138006	10.042	9.96453e-24	1.19941e-21
Zm00001d011387	346.954	1.10619	0.192973	5.73235	9.90466e-09	2.89925e-07
Zm00001d011394	328.316	-6.93008	0.493738	-14.0359	9.39496e-45	2.5218e-42
Zm00001d011422	83.2228	1.27322	0.353761	3.5991	0.000319321	0.00347434
Zm00001d011430	709.098	1.43559	0.155896	9.20864	3.30273e-20	3.08892e-18
Zm00001d011455	23.7691	1.98816	0.703137	2.82756	0.00469048	0.0323572
Zm00001d011465	7.14179	-6.18768	1.8123	-3.41427	0.000639521	0.00624931
Zm00001d011486	5530.27	-1.0853	0.104553	-10.3804	3.04548e-25	3.85598e-23
Zm00001d011495	50.0245	1.80451	0.490394	3.67971	0.000233501	0.00264457
Zm00001d011503	63.2066	-1.40469	0.406153	-3.45851	0.000543172	0.00542202
Zm00001d011527	41.8287	1.55668	0.495629	3.14082	0.00168476	0.0140268
Zm00001d011564	10.2601	-6.707	1.70606	-3.93128	8.44937e-05	0.00107999
Zm00001d011604	90.6675	5.78263	0.635308	9.10209	8.86139e-20	8.17379e-18
Zm00001d011614	39.6422	1.67187	0.555997	3.00698	0.00263856	0.0202993
Zm00001d011640	9.58664	6.80783	1.72625	3.94371	8.02323e-05	0.00102994
Zm00001d011644	28.6133	1.82036	0.60773	2.99535	0.0027413	0.0209397
Zm00001d011649	216.351	1.03049	0.242363	4.25183	2.12034e-05	0.000323192
Zm00001d011657	72.4151	1.12824	0.382754	2.94769	0.00320163	0.0237136
Zm00001d011661	22.4822	4.22304	0.886551	4.76345	1.90312e-06	3.71516e-05
Zm00001d011669	31.7473	2.14425	0.586218	3.65778	0.000254411	0.00284656
Zm00001d011679	238.645	2.01177	0.233629	8.61098	7.24361e-18	5.6686e-16
Zm00001d011707	22.2048	3.97815	0.874215	4.55054	5.35088e-06	9.42443e-05
Zm00001d011712	65.7552	-1.79928	0.406754	-4.42352	9.71065e-06	0.000160402
Zm00001d011714	11.4224	-6.86463	1.68296	-4.0789	4.52497e-05	0.000628346
Zm00001d011744	15.5953	-2.66872	0.938217	-2.84446	0.00444863	0.0309945
Zm00001d011781	701.827	-1.01694	0.152757	-6.65727	2.78969e-11	1.16455e-09
Zm00001d011812	82.1623	1.10352	0.364948	3.02378	0.00249639	0.0193889
Zm00001d011842	138.07	1.32273	0.371499	3.56053	0.000370112	0.0039176
Zm00001d011853	17.5901	2.14125	0.801947	2.67006	0.00758377	0.0474065
Zm00001d011867	34.9881	-3.07648	0.637736	-4.82407	1.4066e-06	2.83454e-05
Zm00001d011909	18.6705	7.76921	1.59444	4.87268	1.10095e-06	2.26697e-05
Zm00001d011911	11.0564	7.01152	1.70561	4.11086	3.94181e-05	0.000557461
Zm00001d012002	25.9595	-3.93548	0.820641	-4.79562	1.62171e-06	3.22443e-05
Zm00001d012032	232.554	-8.17356	0.86082	-9.49508	2.2004e-21	2.29817e-19
Zm00001d012095	73.6553	-1.21825	0.375636	-3.24318	0.00118205	0.0104145
Zm00001d012109	8.64864	5.21422	1.70912	3.05082	0.00228215	0.0179706
Zm00001d012110	6.73881	4.76778	1.77372	2.68801	0.00718803	0.045476
Zm00001d012115	7.99937	6.54646	1.77669	3.68463	0.000229034	0.00260497
Zm00001d012167	57.5144	1.17567	0.438148	2.68328	0.00729042	0.0459581
Zm00001d012172	7.2052	-6.19405	1.80766	-3.42655	0.000611293	0.00600377
Zm00001d012221	160.151	-3.16658	0.779572	-4.06195	4.86639e-05	0.000669865
Zm00001d012231	32.9725	2.38025	0.611435	3.89288	9.90597e-05	0.00124367
Zm00001d012245	275.539	-1.60767	0.212936	-7.55003	4.35148e-14	2.47463e-12
Zm00001d012308	318.358	11.8608	1.455	8.15174	3.58734e-16	2.47536e-14
Zm00001d012323	175.267	-9.35403	1.45355	-6.4353	1.23229e-10	4.72532e-09
Zm00001d012413	9.99214	5.36592	1.66648	3.21992	0.00128228	0.0111388
Zm00001d012431	5.3907	5.97521	1.93161	3.09338	0.00197892	0.0160284
Zm00001d012445	477.974	2.04469	0.177523	11.5179	1.07177e-30	1.69226e-28
Zm00001d012488	50.2068	-2.46653	0.504832	-4.88583	1.02994e-06	2.13975e-05
Zm00001d012494	49.7806	1.68697	0.475616	3.54693	0.00038975	0.0040978
Zm00001d012535	439.202	1.16719	0.198792	5.8714	4.32133e-09	1.3302e-07
Zm00001d012568	4.01544	5.55144	2.05928	2.69582	0.00702159	0.044588
Zm00001d012578	281.661	1.51465	0.218126	6.94391	3.81386e-12	1.77728e-10
Zm00001d012602	63.5314	2.2186	0.431012	5.14743	2.64076e-07	6.15346e-06
Zm00001d012603	14.2645	3.78973	1.06564	3.55628	0.00037614	0.00397181
Zm00001d012608	183.877	6.30426	0.513062	12.2875	1.05703e-34	1.98412e-32
Zm00001d012710	319.304	-1.26406	0.198757	-6.35983	2.01976e-10	7.52978e-09
Zm00001d012713	29.8628	-3.69789	0.730822	-5.05991	4.19463e-07	9.4235e-06
Zm00001d012719	19.2351	3.2235	0.826407	3.90062	9.5946e-05	0.00120967
Zm00001d012725	143.155	1.29928	0.290084	4.47896	7.50081e-06	0.000127187
Zm00001d012753	6.21585	6.18029	1.88346	3.28135	0.00103312	0.00928393
Zm00001d012802	5.28039	5.94888	1.94463	3.05912	0.00221985	0.0175664
Zm00001d012803	8.44984	4.20445	1.45305	2.89353	0.00380933	0.0273542
Zm00001d012807	184.154	-1.71166	0.25742	-6.6493	2.94486e-11	1.22173e-09
Zm00001d012842	6.44362	6.23325	1.85336	3.36322	0.000770401	0.00728138
Zm00001d012847	90.9191	1.38077	0.345894	3.99189	6.55501e-05	0.000865894
Zm00001d012881	54.5	1.72731	0.453768	3.80659	0.000140895	0.00170432
Zm00001d012883	49.5022	1.35838	0.485196	2.79966	0.00511569	0.0346401
Zm00001d012889	44.6032	1.38549	0.475129	2.91602	0.00354525	0.0257961
Zm00001d012969	404.829	-1.09802	0.183792	-5.97429	2.31097e-09	7.50075e-08
Zm00001d013038	106.479	1.18659	0.323938	3.66301	0.000249265	0.00279949
Zm00001d013057	51.0978	-3.26428	0.571503	-5.71174	1.11828e-08	3.24856e-07
Zm00001d013071	26.6782	2.46253	0.655722	3.75545	0.000173031	0.00204334
Zm00001d013113	124.424	2.23857	0.328396	6.81668	9.31701e-12	4.12005e-10
Zm00001d013146	401.021	1.17836	0.200416	5.87954	4.11398e-09	1.2722e-07
Zm00001d013203	7.00948	6.35402	1.83292	3.46661	0.000527065	0.00527694
Zm00001d013234	345.142	-11.7769	1.45509	-8.09362	5.79192e-16	3.89641e-14
Zm00001d013365	4.25898	5.63737	2.02889	2.77855	0.00546024	0.0364133
Zm00001d013397	70.9013	9.69492	1.49033	6.50523	7.75747e-11	3.04424e-09
Zm00001d013398	615.575	12.8123	1.45074	8.83156	1.03228e-18	8.71332e-17
Zm00001d013489	59.4677	-1.24879	0.420643	-2.96877	0.00298998	0.0224747
Zm00001d013503	454.279	1.08894	0.181529	5.9987	1.98907e-09	6.51105e-08
Zm00001d013522	45.2808	1.74416	0.481472	3.62255	0.000291715	0.00320254
Zm00001d013536	144.796	-1.19663	0.288671	-4.1453	3.39364e-05	0.000488168
Zm00001d013569	17.0724	2.47998	0.816547	3.03715	0.00238824	0.0186756
Zm00001d013588	2176.72	-1.19638	0.128385	-9.31868	1.178e-20	1.15824e-18
Zm00001d013612	129.052	1.98254	0.306435	6.4697	9.82007e-11	3.80911e-09
Zm00001d013688	21.1839	4.91022	1.04621	4.69335	2.6877e-06	5.08767e-05
Zm00001d013713	139.791	-1.28935	0.280444	-4.59751	4.27579e-06	7.71828e-05
Zm00001d013732	90.2548	2.20136	0.368362	5.97608	2.28571e-09	7.43673e-08
Zm00001d013760	108.313	-1.33393	0.337976	-3.94681	7.91989e-05	0.0010196
Zm00001d013798	23.7914	3.45056	0.77322	4.46258	8.09791e-06	0.000136238
Zm00001d013804	160.175	1.04304	0.260763	3.99997	6.33496e-05	0.000841796
Zm00001d013809	791.744	-1.02882	0.154272	-6.66889	2.57744e-11	1.08099e-09
Zm00001d013817	69.6429	1.27719	0.431352	2.96091	0.00306732	0.0229531
Zm00001d013849	156.31	3.45436	0.311862	11.0766	1.63011e-28	2.37801e-26
Zm00001d013875	34.848	-1.74004	0.554208	-3.13969	0.00169126	0.0140619
Zm00001d013926	115.497	1.07264	0.305641	3.50947	0.000449008	0.00462482
Zm00001d013945	79.8391	1.3776	0.387534	3.55478	0.000378299	0.00399147
Zm00001d014049	16.9432	-5.95768	1.59657	-3.73155	0.000190306	0.0022171
Zm00001d014055	85.1636	1.40986	0.370017	3.81025	0.000138825	0.00168331
Zm00001d014063	96.0761	1.06545	0.32898	3.23866	0.00120094	0.0105518
Zm00001d014133	88.0666	1.63728	0.389634	4.20209	2.64459e-05	0.00039278
Zm00001d014166	82.9461	3.99913	0.455803	8.7738	1.72732e-18	1.43101e-16
Zm00001d014204	67.601	1.47942	0.39673	3.72904	0.000192211	0.00223347
Zm00001d014223	5.86201	6.09809	1.88509	3.2349	0.00121686	0.0106472
Zm00001d014249	4.30291	-5.46236	2.03312	-2.68669	0.00721638	0.0455877
Zm00001d014250	10.9929	3.99689	1.23358	3.24007	0.00119501	0.0105134
Zm00001d014285	1522.83	4.38272	0.152726	28.6967	4.19831e-181	1.60987e-177
Zm00001d014318	40.9709	1.73531	0.523245	3.31645	0.000911689	0.00839504
Zm00001d014341	2991.97	1.36137	0.130408	10.4394	1.63891e-25	2.11498e-23
Zm00001d014482	24.5142	6.7264	1.50095	4.48142	7.41481e-06	0.000125888
Zm00001d014498	197.845	3.8089	0.296775	12.8343	1.05357e-37	2.31802e-35
Zm00001d014567	31.5676	1.52868	0.565894	2.70136	0.00690566	0.0439918
Zm00001d014582	8.40863	-6.41199	1.76776	-3.62717	0.00028654	0.0031483
Zm00001d014617	8685.1	-1.00133	0.112171	-8.92685	4.38306e-19	3.81981e-17
Zm00001d014641	198.958	1.02615	0.240359	4.26924	1.96141e-05	0.000300847
Zm00001d014748	27.7679	2.98082	0.681819	4.37187	1.23188e-05	0.000198358
Zm00001d014816	179.517	2.02575	0.268133	7.55503	4.18767e-14	2.39671e-12
Zm00001d014852	225.641	4.40124	0.305204	14.4207	3.83597e-47	1.14406e-44
Zm00001d014863	87.4166	-1.22995	0.346322	-3.55147	0.000383083	0.0040356
Zm00001d014947	3528.72	1.47984	0.12429	11.9064	1.09618e-32	1.92312e-30
Zm00001d014987	26.9997	3.3816	0.721995	4.68369	2.81753e-06	5.29979e-05
Zm00001d015017	38.8966	1.50735	0.528948	2.84971	0.00437594	0.0305803
Zm00001d015025	103.206	1.07567	0.323276	3.32739	0.000876623	0.0081139
Zm00001d015066	89.0998	-3.69251	0.434502	-8.49826	1.9246e-17	1.45932e-15
Zm00001d015074	419.67	-6.6043	0.398586	-16.5693	1.16136e-61	5.77284e-59
Zm00001d015091	67.9935	1.23584	0.386674	3.19609	0.00139304	0.0119385
Zm00001d015092	54.8396	1.51281	0.4469	3.38512	0.00071147	0.00683428
Zm00001d015097	633.94	-2.60695	0.173464	-15.0288	4.75866e-51	1.63759e-48
Zm00001d015133	75.3911	-1.38512	0.376208	-3.6818	0.00023159	0.00262959
Zm00001d015243	474.174	1.14173	0.222094	5.14073	2.73674e-07	6.33819e-06
Zm00001d015268	52.0827	1.50607	0.455387	3.30723	0.000942223	0.00861708
Zm00001d015359	25.0776	2.68375	0.694824	3.86248	0.00011224	0.00139092
Zm00001d015425	11.2165	-4.29982	1.35303	-3.17792	0.00148337	0.0125842
Zm00001d015442	21.5697	2.32453	0.729882	3.1848	0.00144854	0.0123434
Zm00001d015451	318.005	1.26013	0.215165	5.85658	4.72492e-09	1.44449e-07
Zm00001d015459	215.827	1.28217	0.230577	5.56069	2.68706e-08	7.35981e-07
Zm00001d015476	17.7068	3.40234	0.965791	3.52285	0.000426925	0.00443309
Zm00001d015485	792.146	-1.29024	0.147424	-8.75192	2.09759e-18	1.73242e-16
Zm00001d015513	283.004	1.00869	0.250176	4.03191	5.53258e-05	0.000748516
Zm00001d015538	15.935	4.48492	1.10556	4.05669	4.97739e-05	0.000681301
Zm00001d015555	6.19549	-5.98396	1.86444	-3.20952	0.00132956	0.0114776
Zm00001d015592	16.6769	4.03789	1.01945	3.96087	7.46784e-05	0.000971706
Zm00001d015638	353.579	1.07032	0.229104	4.67179	2.98593e-06	5.57748e-05
Zm00001d015682	13.6468	5.87597	1.59735	3.67858	0.000234539	0.00265186
Zm00001d015686	59.7086	-1.39994	0.444506	-3.14944	0.00163586	0.0136833
Zm00001d015689	4.2905	5.64673	2.02677	2.78608	0.00533502	0.035747
Zm00001d015715	25.3666	5.76017	1.18333	4.86777	1.12867e-06	2.3162e-05
Zm00001d015723	46.0415	-1.54496	0.475049	-3.25221	0.0011451	0.0101475
Zm00001d015744	16.9845	2.39681	0.847728	2.82733	0.0046938	0.0323718
Zm00001d015789	46.4674	1.8831	0.494224	3.81022	0.000138844	0.00168331
Zm00001d015798	145.672	2.74197	0.302797	9.05547	1.35984e-19	1.22486e-17
Zm00001d015799	6.6714	6.28442	1.83629	3.42235	0.000620821	0.00608622
Zm00001d015817	177.477	-2.59605	0.287623	-9.02588	1.78251e-19	1.58957e-17
Zm00001d015830	8.48644	6.63266	1.76509	3.7577	0.000171486	0.00202776
Zm00001d015833	12.0936	7.1414	1.6773	4.25768	2.06557e-05	0.000315382
Zm00001d015870	132.461	-1.21418	0.292849	-4.14608	3.38208e-05	0.000487027
Zm00001d015877	117.186	-1.07808	0.322309	-3.34486	0.000823235	0.00771284
Zm00001d015906	72.7635	-9.5312	1.4851	-6.41788	1.38181e-10	5.22403e-09
Zm00001d015942	6.15281	6.16725	1.86655	3.30409	0.000952854	0.00868767
Zm00001d015989	175.588	-9.35636	1.45411	-6.43444	1.2393e-10	4.74542e-09
Zm00001d016017	190.177	4.64244	0.34818	13.3335	1.47886e-40	3.54424e-38
Zm00001d016031	147.105	1.24408	0.313458	3.96887	7.22131e-05	0.000942316
Zm00001d016038	4.04696	5.56141	2.06911	2.68782	0.00719192	0.045476
Zm00001d016098	44.1207	-2.17147	0.514042	-4.22431	2.39673e-05	0.000360006
Zm00001d016175	5.63423	6.03972	1.90401	3.1721	0.00151339	0.0127985
Zm00001d016185	140.981	1.16133	0.29429	3.9462	7.94022e-05	0.00102172
Zm00001d016237	2219.62	1.23835	0.139626	8.86907	7.37577e-19	6.32525e-17
Zm00001d016256	216.057	4.81419	0.337106	14.2809	2.87708e-46	8.30393e-44
Zm00001d016285	104.226	1.02201	0.32871	3.10914	0.0018763	0.0153595
Zm00001d016318	6.84006	-6.12203	1.82444	-3.35557	0.00079201	0.00746459
Zm00001d016343	19.1575	7.80678	1.59226	4.90295	9.44099e-07	1.98135e-05
Zm00001d016361	18.9438	2.72366	0.792971	3.43475	0.00059311	0.00584229
Zm00001d016455	4.51827	5.7229	2.00113	2.85984	0.0042386	0.0298146
Zm00001d016480	17.3726	-7.45336	1.65106	-4.5143	6.35276e-06	0.000109589
Zm00001d016590	15.8877	4.48097	1.10384	4.05945	4.91875e-05	0.000674996
Zm00001d016601	114.256	-1.37341	0.309418	-4.43868	9.0511e-06	0.000150807
Zm00001d016660	72.051	-2.52541	0.436606	-5.78419	7.2864e-09	2.18527e-07
Zm00001d016661	177.26	-1.60543	0.335541	-4.78459	1.71338e-06	3.37669e-05
Zm00001d016674	73.6725	-1.05966	0.384047	-2.7592	0.00579436	0.0381783
Zm00001d016705	649.835	-1.66802	0.166803	-9.99995	1.52478e-23	1.81097e-21
Zm00001d016707	64.1383	-1.07839	0.404821	-2.66386	0.00772498	0.0480181
Zm00001d016728	239.167	4.79654	0.32478	14.7686	2.33613e-49	7.55499e-47
Zm00001d016733	496.894	4.05301	0.211414	19.171	6.46688e-82	5.59948e-79
Zm00001d016757	4.69034	-5.58806	1.99683	-2.79846	0.00513465	0.0346925
Zm00001d016813	129.939	-10.3694	1.46777	-7.06475	1.60901e-12	7.9313e-11
Zm00001d016874	17.6416	3.85265	0.940673	4.09563	4.21018e-05	0.000589513
Zm00001d016885	20.3666	2.51267	0.847765	2.96388	0.00303788	0.0227709
Zm00001d016898	78.4278	1.68218	0.387442	4.34175	1.41352e-05	0.000224242
Zm00001d016952	85.2026	2.3117	0.381387	6.06129	1.35035e-09	4.5026e-08
Zm00001d016992	20.1837	3.12448	0.833349	3.74931	0.000177324	0.00208668
Zm00001d017068	12.8943	-3.46372	1.07872	-3.21095	0.00132299	0.0114406
Zm00001d017121	1327.22	-1.0898	0.126247	-8.63224	6.01624e-18	4.74964e-16
Zm00001d017146	322.765	-1.98181	0.20538	-9.64944	4.94253e-22	5.45956e-20
Zm00001d017186	169.679	1.03488	0.262311	3.94524	7.97188e-05	0.00102531
Zm00001d017274	7405.37	1.50642	0.112862	13.3475	1.22505e-40	2.96242e-38
Zm00001d017279	252.067	1.15075	0.220108	5.22812	1.71247e-07	4.0968e-06
Zm00001d017288	29.6097	2.91288	0.647022	4.50198	6.73219e-06	0.000115474
Zm00001d017292	172.445	-1.08869	0.259633	-4.19317	2.75081e-05	0.000407266
Zm00001d017301	9.57088	6.80574	1.72827	3.93789	8.22023e-05	0.00105271
Zm00001d017307	20.1062	2.12755	0.732448	2.90472	0.00367587	0.0265808
Zm00001d017371	613.362	1.00415	0.154442	6.50176	7.93868e-11	3.10627e-09
Zm00001d017381	30.5058	2.46864	0.618009	3.99451	6.48284e-05	0.000856782
Zm00001d017387	1940.93	-1.84031	0.142546	-12.9102	3.94039e-38	8.81399e-36
Zm00001d017415	54.5762	2.27785	0.514384	4.42831	9.49758e-06	0.000157367
Zm00001d017418	60.3894	1.87183	0.421508	4.44078	8.9632e-06	0.000149621
Zm00001d017420	70.4543	1.15269	0.389651	2.95826	0.00309385	0.0231131
Zm00001d017441	30.1737	2.03327	0.635472	3.19962	0.00137608	0.0118109
Zm00001d017444	59.8692	-1.38904	0.415882	-3.33999	0.000837803	0.00781659
Zm00001d017454	14.9884	3.98551	1.13864	3.50024	0.000464837	0.00475864
Zm00001d017455	10.184	6.89392	1.71235	4.02599	5.67356e-05	0.000765275
Zm00001d017481	17.0517	7.63855	1.60841	4.74912	2.04304e-06	3.96811e-05
Zm00001d017495	62.4075	2.09063	0.443333	4.71571	2.40874e-06	4.59527e-05
Zm00001d017510	144.701	-1.62242	0.293882	-5.52067	3.37716e-08	9.05591e-07
Zm00001d017528	466.779	1.089	0.20187	5.39454	6.86995e-08	1.75957e-06
Zm00001d017530	72.8454	1.2772	0.382888	3.33569	0.000850871	0.00791101
Zm00001d017531	24.5399	1.81695	0.663793	2.73723	0.00619597	0.0402596
Zm00001d017560	460.756	-1.02672	0.171064	-6.00199	1.94916e-09	6.38819e-08
Zm00001d017577	9.14893	4.3228	1.42336	3.03703	0.00238924	0.0186756
Zm00001d017591	24.5624	1.81416	0.6521	2.78202	0.00540215	0.0360888
Zm00001d017606	52.6576	1.37026	0.453963	3.01845	0.00254075	0.0196709
Zm00001d017614	25.3437	5.75763	1.17183	4.91337	8.95241e-07	1.88471e-05
Zm00001d017615	325.323	1.44794	0.207485	6.97856	2.98231e-12	1.41433e-10
Zm00001d017668	5.32766	5.96024	1.92436	3.09726	0.00195318	0.0158534
Zm00001d017678	63.2522	1.9064	0.427167	4.46289	8.08617e-06	0.000136238
Zm00001d017682	108.077	1.56856	0.328125	4.78037	1.74973e-06	3.43572e-05
Zm00001d017718	1029.49	1.12955	0.140898	8.0168	1.08538e-15	7.1758e-14
Zm00001d017725	10.9457	-3.66692	1.19437	-3.07016	0.00213945	0.0170104
Zm00001d017726	16.3421	2.85867	0.868665	3.29087	0.000998768	0.00901303
Zm00001d017786	149.2	2.20252	0.282689	7.7913	6.63242e-15	4.0832e-13
Zm00001d017869	53.0915	5.84765	0.843823	6.92994	4.2101e-12	1.95177e-10
Zm00001d017904	28.1316	-8.1579	1.5471	-5.27302	1.342e-07	3.2599e-06
Zm00001d017908	18.6995	1.99777	0.752097	2.65626	0.00790123	0.048845
Zm00001d017968	19.9831	2.91418	0.837299	3.48045	0.000500574	0.00505698
Zm00001d017984	119.813	1.19119	0.300925	3.95842	7.54459e-05	0.000979739
Zm00001d018013	469.002	10.9887	1.3893	7.90951	2.58412e-15	1.64758e-13
Zm00001d018024	407.37	1.54383	0.195472	7.89796	2.835e-15	1.80325e-13
Zm00001d018029	19.7741	-4.58527	1.08154	-4.23958	2.23941e-05	0.000339606
Zm00001d018030	100.723	2.53204	0.349899	7.23649	4.60429e-13	2.36759e-11
Zm00001d018031	1857.66	1.72603	0.133503	12.9288	3.09576e-38	7.04208e-36
Zm00001d018080	367.85	1.0056	0.18833	5.33955	9.31779e-08	2.33964e-06
Zm00001d018119	154.377	1.2936	0.283334	4.56563	4.97994e-06	8.85828e-05
Zm00001d018125	509.674	-2.37057	0.190075	-12.4718	1.06415e-35	2.11584e-33
Zm00001d018149	32.3418	2.72535	0.615951	4.42463	9.66097e-06	0.00015968
Zm00001d018178	108.814	1.06307	0.309915	3.4302	0.000603128	0.0059301
Zm00001d018184	7.46503	6.44674	1.79843	3.58465	0.000337529	0.00363601
Zm00001d018211	964.008	1.54698	0.146077	10.5902	3.31005e-26	4.39844e-24
Zm00001d018227	131.299	-1.08081	0.288111	-3.75135	0.000175883	0.00207154
Zm00001d018233	348.037	2.02064	0.215433	9.37945	6.63196e-21	6.66723e-19
Zm00001d018255	74.9682	-1.22428	0.376912	-3.24819	0.00116141	0.010265
Zm00001d018257	27.8745	-8.14601	1.54655	-5.26721	1.38509e-07	3.35547e-06
Zm00001d018262	63.9247	2.88556	0.461739	6.24933	4.12212e-10	1.47922e-08
Zm00001d018282	1892.36	1.19596	0.124397	9.61406	6.97452e-22	7.55462e-20
Zm00001d018313	18.7784	4.68337	1.07327	4.36363	1.2792e-05	0.000205483
Zm00001d018343	19.1677	3.45086	0.853287	4.04419	5.25044e-05	0.000714666
Zm00001d018474	39.4199	7.41547	1.46527	5.06083	4.17425e-07	9.39189e-06
Zm00001d018503	61.801	-7.85148	1.48204	-5.29774	1.17247e-07	2.87641e-06
Zm00001d018513	8.19563	6.58286	1.7828	3.69242	0.000222132	0.00253722
Zm00001d018553	8.88177	-6.49109	1.75202	-3.70492	0.000211461	0.00242773
Zm00001d018583	5.29615	5.9527	1.93519	3.07603	0.00209775	0.0167883
Zm00001d018607	104.734	1.46924	0.329726	4.45594	8.35272e-06	0.000140215
Zm00001d018618	123.711	1.07294	0.311807	3.44106	0.000579442	0.0057308
Zm00001d018620	34.5463	2.92975	0.62151	4.71393	2.42986e-06	4.63227e-05
Zm00001d018704	27.4909	-2.77771	0.70321	-3.95004	7.81371e-05	0.00100738
Zm00001d018739	5.60271	6.0326	1.90284	3.17032	0.00152273	0.0128613
Zm00001d018749	189.155	1.05595	0.335292	3.14934	0.00163639	0.0136835
Zm00001d018759	44.1485	3.10671	0.566168	5.48725	4.08238e-08	1.08173e-06
Zm00001d018779	368.845	1.38271	0.195723	7.06464	1.61037e-12	7.9313e-11
Zm00001d018788	114.602	1.00153	0.319711	3.13262	0.00173253	0.0143444
Zm00001d018791	41.6209	3.94869	0.633444	6.23367	4.5562e-10	1.62414e-08
Zm00001d018799	62.0036	1.5665	0.416871	3.75775	0.000171446	0.00202776
Zm00001d018810	10.4043	3.02159	1.1017	2.74268	0.00609405	0.0398024
Zm00001d018822	78.9831	1.54409	0.450342	3.42872	0.000606446	0.00596053
Zm00001d018833	28.3043	-3.25711	0.706832	-4.60805	4.06471e-06	7.37195e-05
Zm00001d018857	99.4169	-1.22132	0.350518	-3.48434	0.000493359	0.00500103
Zm00001d018931	17.1817	4.1812	1.00801	4.14796	3.35452e-05	0.000483837
Zm00001d018966	5.03686	5.88009	1.95474	3.00813	0.00262863	0.0202345
Zm00001d019036	2965	-1.36262	0.117756	-11.5715	5.74476e-31	9.12431e-29
Zm00001d019040	765.207	-1.81015	0.148856	-12.1605	5.0468e-34	9.3425e-32
Zm00001d019061	106.004	-4.47949	0.458063	-9.77922	1.38275e-22	1.55296e-20
Zm00001d019076	19.0897	-2.29796	0.780049	-2.94592	0.00321993	0.0238294
Zm00001d019163	2312.42	1.46908	0.131319	11.1871	4.71485e-29	7.03089e-27
Zm00001d019177	82.8697	1.07937	0.369237	2.92325	0.00346394	0.0253012
Zm00001d019185	108.317	1.38017	0.315238	4.37818	1.19673e-05	0.000193358
Zm00001d019260	36.6266	1.53728	0.5609	2.74073	0.00613027	0.0399681
Zm00001d019277	7.18638	-6.20464	1.83474	-3.38175	0.000720255	0.00690348
Zm00001d019307	35.0163	-8.47637	1.52589	-5.55502	2.77579e-08	7.563e-07
Zm00001d019333	23.9679	3.7671	0.814956	4.62246	3.79208e-06	6.91959e-05
Zm00001d019335	145.151	2.77777	0.309171	8.9846	2.59688e-19	2.30051e-17
Zm00001d019338	36.2016	2.95032	0.587036	5.02579	5.01362e-07	1.10762e-05
Zm00001d019424	4.2905	5.64673	2.02677	2.78608	0.00533502	0.035747
Zm00001d019468	6.0429	-5.93446	1.87998	-3.15665	0.00159592	0.0133951
Zm00001d019476	11.4805	7.06746	1.68193	4.202	2.64565e-05	0.00039278
Zm00001d019496	41.5085	2.04306	0.510006	4.00595	6.1768e-05	0.000824864
Zm00001d019498	6.94645	6.3425	1.82228	3.48053	0.00050043	0.00505698
Zm00001d019507	1418.41	1.12992	0.141924	7.96146	1.70023e-15	1.09706e-13
Zm00001d019518	121.027	2.11911	0.364413	5.81512	6.05892e-09	1.83146e-07
Zm00001d019527	30.6698	2.06666	0.590908	3.49743	0.000469771	0.00479395
Zm00001d019560	167.875	2.62896	0.281052	9.354	8.43923e-21	8.42104e-19
Zm00001d019565	122.751	-3.20306	0.356328	-8.98907	2.4932e-19	2.21598e-17
Zm00001d019623	35.3822	2.44175	0.56546	4.31818	1.57324e-05	0.000245946
Zm00001d019632	37.9876	-7.1447	1.50912	-4.73433	2.19775e-06	4.23793e-05
Zm00001d019636	10.0422	6.87606	1.72857	3.9779	6.95272e-05	0.000911254
Zm00001d019642	156.278	-1.94833	0.286689	-6.79596	1.07592e-11	4.74218e-10
Zm00001d019659	20.6443	-3.12022	0.829832	-3.76006	0.000169869	0.00201219
Zm00001d019698	122.316	1.63818	0.300513	5.45129	5.00062e-08	1.31081e-06
Zm00001d019733	68.0886	1.40974	0.434684	3.24314	0.00118221	0.0104145
Zm00001d019763	49.091	2.6047	0.528001	4.93314	8.09193e-07	1.71838e-05
Zm00001d019809	144.458	-9.08176	1.46152	-6.2139	5.16843e-10	1.83507e-08
Zm00001d019813	9.72569	-5.16104	1.71763	-3.00474	0.00265809	0.0204145
Zm00001d019855	195.637	2.13336	0.266732	7.99813	1.26325e-15	8.27031e-14
Zm00001d019862	12.2716	5.72156	1.6135	3.54606	0.000391033	0.00410967
Zm00001d019910	36.9992	2.47739	0.603293	4.10645	4.01786e-05	0.000566723
Zm00001d019915	78.9818	1.37779	0.368984	3.734	0.000188462	0.00220039
Zm00001d019936	16.8071	-2.5832	0.840486	-3.07346	0.0021159	0.0168753
Zm00001d019994	5.35918	5.96773	1.92326	3.10291	0.00191625	0.0156245
Zm00001d020008	60.9649	3.89053	0.547032	7.11207	1.14318e-12	5.69298e-11
Zm00001d020025	80.9268	1.42129	0.372481	3.81574	0.000135775	0.00165282
Zm00001d020058	54.3689	-6.65423	1.09645	-6.06886	1.28825e-09	4.3224e-08
Zm00001d020060	17.0144	-7.43751	1.60711	-4.62789	3.6941e-06	6.75457e-05
Zm00001d020100	46.4707	1.63063	0.473295	3.44526	0.000570505	0.00565624
Zm00001d020133	35.1008	1.67341	0.542952	3.08206	0.00205571	0.0165406
Zm00001d020209	71.238	-3.62045	0.478257	-7.57009	3.72955e-14	2.14365e-12
Zm00001d020220	43.3908	1.91212	0.560111	3.41383	0.000640566	0.00625694
Zm00001d020287	19.7864	7.85253	1.58667	4.94906	7.45738e-07	1.60265e-05
Zm00001d020307	46.9777	2.0294	0.493967	4.10838	3.98447e-05	0.000562309
Zm00001d020371	96.9364	1.49618	0.338372	4.42169	9.79324e-06	0.000161667
Zm00001d020434	269.688	1.13953	0.225837	5.04582	4.51576e-07	1.0101e-05
Zm00001d020531	110.585	1.02319	0.344025	2.97417	0.00293783	0.0221451
Zm00001d020552	55.195	-1.30481	0.450174	-2.89845	0.0037501	0.0269939
Zm00001d020605	124.738	1.8363	0.302529	6.06982	1.28055e-09	4.30195e-08
Zm00001d020607	30.9343	1.55511	0.580135	2.6806	0.00734902	0.0462081
Zm00001d020609	512.857	1.13763	0.172761	6.58502	4.54834e-11	1.83865e-09
Zm00001d020646	29.825	2.50661	0.627141	3.99688	6.41818e-05	0.00085075
Zm00001d020691	89.5753	4.07109	0.465548	8.74471	2.23587e-18	1.82974e-16
Zm00001d020726	64.2647	1.61838	0.415543	3.89462	9.8354e-05	0.00123797
Zm00001d020741	90.5057	1.12248	0.350429	3.20316	0.0013593	0.0116869
Zm00001d020768	11.035	-6.81399	1.68984	-4.03234	5.52246e-05	0.000747524
Zm00001d020794	213.789	2.43733	0.255179	9.55143	1.27917e-21	1.36252e-19
Zm00001d020867	88.1928	-1.38211	0.355851	-3.88395	0.000102772	0.00128546
Zm00001d020891	11.0061	2.78079	1.03477	2.68735	0.00720206	0.0455186
Zm00001d020898	2200.29	-1.56814	0.114496	-13.696	1.07254e-42	2.69058e-40
Zm00001d020903	21.1031	2.18773	0.738091	2.96405	0.00303623	0.022765
Zm00001d020953	57.4462	-1.47962	0.430447	-3.43741	0.000587311	0.00579581
Zm00001d020954	149.238	-2.08559	0.292009	-7.14219	9.1858e-13	4.63468e-11
Zm00001d020958	96.2203	3.92049	0.416145	9.42097	4.46935e-21	4.57886e-19
Zm00001d021028	75.6546	5.76376	0.684332	8.42245	3.68677e-17	2.74128e-15
Zm00001d021029	15.0948	7.46369	1.63747	4.55806	5.16284e-06	9.12918e-05
Zm00001d021073	173.346	-1.17956	0.254528	-4.63431	3.58124e-06	6.57059e-05
Zm00001d021082	34.0724	1.62982	0.552724	2.9487	0.00319115	0.0236587
Zm00001d021130	14.1364	7.36787	1.63975	4.4933	7.01294e-06	0.000119594
Zm00001d021183	6.75019	6.29941	1.85062	3.40394	0.000664202	0.00644326
Zm00001d021186	385.928	6.2526	0.359032	17.4152	6.32913e-68	3.61461e-65
Zm00001d021197	55.2979	1.72613	0.47028	3.67044	0.000242134	0.00272968
Zm00001d021200	649.132	1.10859	0.16246	6.82381	8.86588e-12	3.94657e-10
Zm00001d021245	335.862	-1.07465	0.192547	-5.58124	2.38809e-08	6.63573e-07
Zm00001d021248	262.917	1.10698	0.218477	5.06681	4.04538e-07	9.10957e-06
Zm00001d021255	247.075	1.01249	0.219312	4.61665	3.89978e-06	7.0968e-05
Zm00001d021260	10.6553	6.96025	1.69971	4.09496	4.22245e-05	0.000590616
Zm00001d021262	53.089	9.276	1.50244	6.17395	6.66036e-10	2.33087e-08
Zm00001d021268	225.516	1.54628	0.233372	6.62584	3.45289e-11	1.41933e-09
Zm00001d021280	136.932	1.0807	0.284904	3.79321	0.00014871	0.00178999
Zm00001d021291	960.731	-1.75936	0.148112	-11.8786	1.52889e-32	2.66484e-30
Zm00001d021320	27.6487	1.78485	0.62891	2.838	0.00453977	0.0315038
Zm00001d021363	331.652	-4.00077	0.248555	-16.0962	2.71456e-58	1.17523e-55
Zm00001d021386	83.009	-1.55853	0.370803	-4.20312	2.63261e-05	0.000391493
Zm00001d021410	82.9775	1.30067	0.353441	3.68003	0.00023321	0.00264351
Zm00001d021416	12.379	2.79582	0.995368	2.80883	0.0049722	0.0338569
Zm00001d021509	16.2417	-5.90821	1.60245	-3.68699	0.000226918	0.00258529
Zm00001d021552	89.5232	8.5908	1.41663	6.06423	1.32584e-09	4.4319e-08
Zm00001d021569	107.926	1.25965	0.369321	3.41071	0.000647944	0.00630606
Zm00001d021576	7.14271	6.38438	1.82441	3.49943	0.000466253	0.00476949
Zm00001d021607	2567.74	-1.07762	0.113386	-9.50397	2.02041e-21	2.12674e-19
Zm00001d021616	52.6734	-1.84662	0.456469	-4.04543	5.22265e-05	0.000711606
Zm00001d021654	28.1708	3.98307	0.816516	4.87812	1.071e-06	2.21648e-05
Zm00001d021692	171.838	-2.19442	0.2906	-7.55135	4.30781e-14	2.45499e-12
Zm00001d021703	1414.33	1.1625	0.160043	7.2637	3.76634e-13	1.95166e-11
Zm00001d021736	75.429	1.39236	0.373784	3.72504	0.000195282	0.00226524
Zm00001d021770	46.8717	-2.0455	0.501645	-4.07758	4.55067e-05	0.000631354
Zm00001d021774	38.0661	1.88626	0.552898	3.41159	0.000645841	0.00629015
Zm00001d021775	202.958	2.56106	0.259104	9.88429	4.87011e-23	5.63464e-21
Zm00001d021777	69.2537	1.8935	0.400319	4.72998	2.24541e-06	4.32045e-05
Zm00001d021781	215.442	1.28682	0.240605	5.34826	8.88029e-08	2.23188e-06
Zm00001d021798	7.54382	6.46011	1.80699	3.57508	0.000350126	0.00373978
Zm00001d021804	50.1988	1.44584	0.464258	3.11429	0.00184385	0.0151354
Zm00001d021813	576.158	7.11613	0.375988	18.9265	6.89743e-80	5.61033e-77
Zm00001d021836	302.695	1.45851	0.228879	6.3724	1.86096e-10	6.95708e-09
Zm00001d021844	274.421	1.69295	0.212601	7.96304	1.67859e-15	1.08833e-13
Zm00001d021850	737.534	1.77358	0.166608	10.6453	1.83483e-26	2.45028e-24
Zm00001d021901	61.6488	1.69302	0.416996	4.06005	4.90627e-05	0.000673729
Zm00001d021916	27.1274	1.90189	0.681035	2.79264	0.00522798	0.0351968
Zm00001d021918	10.1184	3.63587	1.25841	2.88926	0.00386145	0.0276693
Zm00001d021938	126.082	1.2315	0.309999	3.97259	7.10942e-05	0.00092926
Zm00001d021978	704.505	1.01451	0.160109	6.33637	2.35236e-10	8.70925e-09
Zm00001d022072	1070.41	1.09545	0.138283	7.92176	2.34168e-15	1.49987e-13
Zm00001d022075	95.3554	1.11878	0.375368	2.98048	0.00287798	0.0218037
Zm00001d022243	518.433	-1.3315	0.166401	-8.00173	1.22683e-15	8.05148e-14
Zm00001d022254	16.5993	3.26203	0.910055	3.58443	0.000337812	0.0036372
Zm00001d022259	8.27188	5.1454	1.71708	2.99659	0.00273014	0.0208663
Zm00001d022326	125.763	3.99257	0.375017	10.6464	1.81289e-26	2.43308e-24
Zm00001d022340	7.11949	-6.17865	1.81083	-3.41205	0.000644757	0.00628644
Zm00001d022423	24.6585	8.1697	1.56178	5.23102	1.68573e-07	4.0369e-06
Zm00001d022451	99.8512	1.22519	0.386258	3.17196	0.00151415	0.0128009
Zm00001d022464	95.3654	1.46129	0.431363	3.38761	0.000705054	0.00678075
Zm00001d022483	27.6786	3.60159	0.736326	4.89129	1.00177e-06	2.08931e-05
Zm00001d022494	82.8127	-2.76082	0.403243	-6.84656	7.56483e-12	3.3899e-10
Zm00001d022519	47.0434	-6.44963	1.11194	-5.80036	6.61731e-09	1.99351e-07
Zm00001d022570	30.1632	4.24076	0.796763	5.32249	1.02358e-07	2.54397e-06
Zm00001d022628	104.263	2.03	0.333493	6.08709	1.14981e-09	3.90179e-08
Zm00001d022706	6.59261	6.26925	1.86203	3.36689	0.000760199	0.0072027
Zm00001d022841	3.96817	5.53639	2.07528	2.66778	0.00763551	0.047605
Zm00001d022870	319.176	-11.6653	1.72131	-6.77698	1.22716e-11	5.37347e-10
Zm00001d022966	120.193	1.0177	0.307439	3.31023	0.000932177	0.00855436
Zm00001d022973	52.6334	9.26335	1.50529	6.15388	7.56115e-10	2.61205e-08
Zm00001d023118	5.55544	6.02182	1.91765	3.14021	0.00168828	0.0140474
Zm00001d023137	12.9664	-4.54007	1.2892	-3.52162	0.000428913	0.00444513
Zm00001d023213	1078.83	1.66947	0.133563	12.4995	7.50811e-36	1.50398e-33
Zm00001d023215	20.6016	3.82444	0.868284	4.40459	1.05982e-05	0.00017304
Zm00001d023216	49.9274	3.21203	0.521389	6.16053	7.25022e-10	2.5111e-08
Zm00001d023233	52.5775	9.26278	1.49991	6.17557	6.59254e-10	2.31316e-08
Zm00001d023261	4.33777	5.6608	2.05232	2.75824	0.00581128	0.0382695
Zm00001d023267	92.5981	-1.27994	0.340306	-3.76116	0.000169127	0.00200429
Zm00001d023282	10.314	3.40264	1.1763	2.89266	0.00381992	0.0274229
Zm00001d023311	400.505	1.27005	0.236246	5.37594	7.61859e-08	1.93105e-06
Zm00001d023318	293.058	-1.10535	0.208284	-5.30693	1.1149e-07	2.75562e-06
Zm00001d023321	10.4319	5.4341	1.64008	3.31331	0.000921984	0.0084695
Zm00001d023329	473.279	8.41989	0.611771	13.7631	4.24621e-43	1.09593e-40
Zm00001d023343	554.418	1.8794	0.63336	2.96735	0.00300379	0.0225596
Zm00001d023382	10.0737	6.88009	1.71983	4.00044	6.32249e-05	0.000840942
Zm00001d023399	4.48675	5.71397	2.01982	2.82895	0.00467015	0.0322343
Zm00001d023413	9.44411	3.69183	1.24825	2.9576	0.00310041	0.0231395
Zm00001d023417	4.27474	5.64206	2.02597	2.78487	0.005355	0.0358426
Zm00001d023420	112.241	-2.09054	0.323242	-6.46741	9.96941e-11	3.86146e-09
Zm00001d023430	359.678	-1.14735	0.187933	-6.1051	1.02737e-09	3.51293e-08
Zm00001d023450	20.9556	3.36144	0.823986	4.07948	4.51364e-05	0.000627097
Zm00001d023453	79.1349	-1.39456	0.380585	-3.66425	0.000248066	0.0027875
Zm00001d023455	23.7801	1.84596	0.662046	2.78826	0.00529922	0.0355693
Zm00001d023468	114.694	2.38096	0.324299	7.34187	2.10626e-13	1.12847e-11
Zm00001d023471	47.6582	9.12147	1.50643	6.05501	1.4041e-09	4.65869e-08
Zm00001d023475	4.54979	5.73172	1.99604	2.87154	0.00408477	0.0289602
Zm00001d023543	209.512	2.78668	0.259181	10.7519	5.80773e-27	8.03562e-25
Zm00001d023559	39.1786	2.30292	0.546044	4.21745	2.47076e-05	0.000370296
Zm00001d023573	55.9254	9.35141	1.49762	6.24419	4.26014e-10	1.52467e-08
Zm00001d023574	60.2159	9.45802	1.49416	6.32999	2.45183e-10	9.065e-09
Zm00001d023596	51.0747	2.11649	0.534172	3.96219	7.42661e-05	0.000967224
Zm00001d023673	43.2756	2.38106	0.601171	3.96071	7.47282e-05	0.000971828
Zm00001d023677	75.2692	2.66107	0.41019	6.48741	8.73259e-11	3.40204e-09
Zm00001d023746	4.32201	5.65609	2.03937	2.77344	0.00554667	0.0368906
Zm00001d023859	98.8342	-4.29966	0.472505	-9.09971	9.05764e-20	8.3262e-18
Zm00001d023889	23.6529	8.10919	1.57112	5.16142	2.45084e-07	5.76559e-06
Zm00001d023890	3.98393	5.54144	2.06576	2.68252	0.00730702	0.0460087
Zm00001d023899	27.7404	5.89089	1.15984	5.07906	3.79312e-07	8.58473e-06
Zm00001d023968	71.3253	-3.15135	0.45069	-6.99228	2.7046e-12	1.29176e-10
Zm00001d023973	79.9882	7.42161	1.07589	6.8981	5.27035e-12	2.41824e-10
Zm00001d023985	12.8716	-5.5393	1.79499	-3.08598	0.00202886	0.0163687
Zm00001d023990	13.3412	2.57404	0.961619	2.67677	0.00743354	0.0466085
Zm00001d023994	4376.07	2.82884	0.10748	26.3197	1.14167e-152	3.40498e-149
Zm00001d023995	622.997	3.64577	0.181234	20.1164	5.30663e-90	5.69762e-87
Zm00001d024000	35860.9	1.0475	0.0943769	11.0991	1.26682e-28	1.85815e-26
Zm00001d024014	118.239	10.432	1.47012	7.09598	1.28434e-12	6.38412e-11
Zm00001d024037	253.249	2.5359	0.236051	10.743	6.39203e-27	8.79871e-25
Zm00001d024047	203.384	1.82525	0.242612	7.52332	5.34006e-14	3.00499e-12
Zm00001d024169	95.5614	1.22543	0.352722	3.4742	0.000512381	0.00515106
Zm00001d024262	882.079	1.29273	0.139423	9.27195	1.82775e-20	1.75216e-18
Zm00001d024285	20.4996	3.25518	0.83045	3.91978	8.86286e-05	0.00112747
Zm00001d024314	63.7873	1.68678	0.41454	4.06905	4.72047e-05	0.000652456
Zm00001d024361	7.74176	-6.2918	1.79514	-3.5049	0.000456775	0.00469041
Zm00001d024379	727.271	1.01638	0.154422	6.58181	4.64759e-11	1.87032e-09
Zm00001d024384	20.176	-6.22074	1.57114	-3.95938	7.51461e-05	0.00097679
Zm00001d024386	80.9108	2.35524	0.379395	6.20788	5.37035e-10	1.90173e-08
Zm00001d024390	315.223	-1.37144	0.208413	-6.58039	4.69202e-11	1.88538e-09
Zm00001d024400	26.6603	5.21404	1.00245	5.20129	1.97911e-07	4.70533e-06
Zm00001d024407	13.8141	7.33528	1.64742	4.4526	8.48384e-06	0.000142238
Zm00001d024450	145.49	-1.54636	0.279696	-5.52872	3.2258e-08	8.67605e-07
Zm00001d024477	195.738	2.49296	0.268551	9.28299	1.64795e-20	1.59691e-18
Zm00001d024482	27.5107	8.3282	1.54789	5.38034	7.43438e-08	1.8933e-06
Zm00001d024496	47.3137	3.98403	0.604513	6.59048	4.38397e-11	1.77756e-09
Zm00001d024531	2339.19	1.05569	0.114021	9.25867	2.06987e-20	1.97721e-18
Zm00001d024546	1170.5	-1.54829	0.132428	-11.6916	1.40712e-31	2.34595e-29
Zm00001d024547	170.339	-1.65617	0.296618	-5.5835	2.35732e-08	6.55701e-07
Zm00001d024552	13.4899	-7.11106	1.66591	-4.26858	1.96722e-05	0.000301394
Zm00001d024575	159.158	-1.94881	0.277717	-7.01726	2.26261e-12	1.09232e-10
Zm00001d024612	1941.92	-2.12196	0.133949	-15.8415	1.60813e-56	6.34785e-54
Zm00001d024691	11.4104	4.48522	1.33983	3.34761	0.000815102	0.00764732
Zm00001d024693	139.578	2.91411	0.326743	8.91865	4.71987e-19	4.0868e-17
Zm00001d024717	15.1361	3.0111	0.9751	3.08799	0.00201514	0.0162727
Zm00001d024723	979.617	1.09859	0.136566	8.0444	8.66688e-16	5.75833e-14
Zm00001d024734	24.1276	3.87489	0.820319	4.72364	2.31663e-06	4.43353e-05
Zm00001d024762	270.607	1.3193	0.213779	6.17131	6.77251e-10	2.36703e-08
Zm00001d024784	61.6728	1.12294	0.409744	2.74059	0.00613296	0.0399759
Zm00001d024805	18.0693	2.94799	0.824643	3.57487	0.000350397	0.00374119
Zm00001d024827	23.5261	-6.44164	1.55166	-4.15145	3.30371e-05	0.000477278
Zm00001d024831	104.66	2.73702	0.346898	7.89	3.02191e-15	1.91307e-13
Zm00001d024843	79.8387	1.76137	0.375565	4.68992	2.73314e-06	5.16277e-05
Zm00001d024854	26.3072	1.74938	0.626267	2.79334	0.00521663	0.035138
Zm00001d024875	217.575	1.22164	0.24346	5.01785	5.22534e-07	1.14872e-05
Zm00001d024886	4107.2	1.09952	0.108849	10.1013	5.45014e-24	6.61958e-22
Zm00001d024893	325.14	2.49308	0.217195	11.4786	1.69054e-30	2.65366e-28
Zm00001d024897	1333.33	2.74219	0.139606	19.6424	6.71615e-86	6.67684e-83
Zm00001d024898	26.2301	2.68812	0.676478	3.9737	7.07657e-05	0.00092613
Zm00001d024903	32.051	2.71021	0.618701	4.38049	1.18414e-05	0.000191474
Zm00001d024904	627.481	1.34333	0.165502	8.1167	4.79031e-16	3.27179e-14
Zm00001d024926	225.563	1.10827	0.272918	4.0608	4.89044e-05	0.000672486
Zm00001d024941	215.507	1.99391	0.244372	8.1593	3.36962e-16	2.3432e-14
Zm00001d024961	109.815	3.14764	0.370749	8.48995	2.06725e-17	1.55869e-15
Zm00001d024963	1810.77	1.73644	0.138749	12.515	6.18444e-36	1.24814e-33
Zm00001d024999	19.4545	4.73718	1.05627	4.48484	7.29702e-06	0.00012436
Zm00001d025000	47.1396	9.10564	1.50685	6.04281	1.51452e-09	5.00649e-08
Zm00001d025002	214.126	1.19378	0.244459	4.88335	1.04297e-06	2.16349e-05
Zm00001d025043	119.754	1.70906	0.304403	5.61447	1.97162e-08	5.54159e-07
Zm00001d025047	144.169	1.14073	0.28446	4.01015	6.06798e-05	0.000810735
Zm00001d025067	363.808	1.34961	0.193284	6.98252	2.89929e-12	1.37739e-10
Zm00001d025082	137.841	1.2987	0.296369	4.38204	1.17572e-05	0.000190341
Zm00001d025103	169.595	-1.00639	0.2705	-3.72048	0.000198842	0.00230354
Zm00001d025106	13.8904	-4.64056	1.27622	-3.63616	0.000276727	0.00305801
Zm00001d025116	407.245	12.2163	1.45341	8.40529	4.26804e-17	3.16472e-15
Zm00001d025142	15.4347	5.02162	1.25416	4.00398	6.22864e-05	0.000830548
Zm00001d025143	153.281	-10.6041	1.46783	-7.22433	5.03578e-13	2.57959e-11
Zm00001d025204	280.503	-1.18258	0.212188	-5.57328	2.49991e-08	6.90356e-07
Zm00001d025221	88.3068	10.0114	1.48026	6.76325	1.34928e-11	5.83212e-10
Zm00001d025246	680.927	-6.34258	0.299461	-21.18	1.46118e-99	2.06426e-96
Zm00001d025252	674.039	1.07025	0.15349	6.9728	3.10687e-12	1.46821e-10
Zm00001d025256	55.2304	-7.68375	1.48618	-5.17013	2.33927e-07	5.5225e-06
Zm00001d025275	22.8767	2.00527	0.685972	2.92325	0.00346398	0.0253012
Zm00001d025285	19.254	2.20761	0.754248	2.9269	0.00342355	0.0250805
Zm00001d025296	48.0683	1.45087	0.486729	2.98086	0.00287443	0.0217892
Zm00001d025310	59.6327	-1.61367	0.43096	-3.74436	0.000180854	0.00212264
Zm00001d025345	42.2431	-3.26982	0.601445	-5.4366	5.43057e-08	1.41384e-06
Zm00001d025346	319.928	-1.6686	0.202488	-8.24047	1.71534e-16	1.2213e-14
Zm00001d025352	708.334	1.56131	0.153597	10.165	2.8414e-24	3.46677e-22
Zm00001d025354	1467.39	-2.04135	0.129303	-15.7874	3.80044e-56	1.47843e-53
Zm00001d025401	65.0998	8.13939	1.42993	5.69217	1.25433e-08	3.6203e-07
Zm00001d025407	83.2313	9.92554	1.48026	6.70525	2.01063e-11	8.52598e-10
Zm00001d025437	77.5915	-1.63611	0.382647	-4.27578	1.90471e-05	0.000292819
Zm00001d025446	156.915	1.64409	0.273198	6.01795	1.76642e-09	5.81058e-08
Zm00001d025455	81.9045	-5.64137	0.682274	-8.26848	1.35682e-16	9.81664e-15
Zm00001d025457	29.2628	8.41796	1.54367	5.45321	4.94687e-08	1.29798e-06
Zm00001d025468	57.7175	1.23873	0.423589	2.92437	0.00345151	0.0252371
Zm00001d025474	266.519	1.0688	0.209723	5.09623	3.46476e-07	7.89483e-06
Zm00001d025479	27.9547	-1.74664	0.621159	-2.81191	0.00492478	0.0335858
Zm00001d025484	36.7707	-5.05899	0.869731	-5.81673	6.00093e-09	1.81597e-07
Zm00001d025490	90.0767	-4.23819	0.486432	-8.71281	2.96435e-18	2.41119e-16
Zm00001d025502	12.2641	3.01208	1.00396	3.00021	0.00269793	0.0206731
Zm00001d025520	57.9923	1.42704	0.509174	2.80266	0.00506829	0.0343543
Zm00001d025528	289.161	1.02948	0.211128	4.8761	1.08204e-06	2.23761e-05
Zm00001d025539	207.277	11.2417	1.45984	7.70065	1.35376e-14	8.09301e-13
Zm00001d025554	168.419	4.50005	0.353225	12.7399	3.54785e-37	7.55805e-35
Zm00001d025579	9.73309	5.38611	1.67037	3.2245	0.00126192	0.010985
Zm00001d025657	183.51	2.49562	0.266175	9.37585	6.86201e-21	6.87276e-19
Zm00001d025682	534.625	7.27143	0.404564	17.9735	3.14114e-72	2.05645e-69
Zm00001d025696	174.76	2.35992	0.271346	8.6971	3.40473e-18	2.7527e-16
Zm00001d025706	1495.42	1.79694	0.126708	14.1817	1.18893e-45	3.32429e-43
Zm00001d025707	142.111	-1.99477	0.290963	-6.85575	7.09416e-12	3.18964e-10
Zm00001d025735	48.199	1.90046	0.483799	3.9282	8.55834e-05	0.00109184
Zm00001d025756	39.2197	1.78055	0.52328	3.40268	0.000667287	0.00645685
Zm00001d025761	349.613	1.47957	0.190775	7.75557	8.79467e-15	5.35298e-13
Zm00001d025770	6.21585	6.18029	1.88346	3.28135	0.00103312	0.00928393
Zm00001d025788	32.344	2.78417	0.60976	4.566	4.9711e-06	8.84842e-05
Zm00001d025799	154.229	-1.36618	0.282411	-4.83756	1.31445e-06	2.66685e-05
Zm00001d025804	5.52392	6.01447	1.94037	3.09965	0.00193747	0.0157593
Zm00001d025807	74.73	1.06084	0.376328	2.81892	0.0048185	0.0330619
Zm00001d025815	20.6116	7.91128	1.58198	5.00086	5.70746e-07	1.24654e-05
Zm00001d025822	27.7228	8.33962	1.54738	5.3895	7.0655e-08	1.80621e-06
Zm00001d025827	190.506	-1.31105	0.24668	-5.31478	1.06784e-07	2.64662e-06
Zm00001d025835	63.8955	4.15391	0.526867	7.88416	3.16667e-15	1.99999e-13
Zm00001d025836	27.8579	2.83545	0.666038	4.25718	2.07019e-05	0.000315907
Zm00001d025843	23.2443	4.27396	0.881348	4.84935	1.23869e-06	2.53228e-05
Zm00001d025868	328.734	-1.29819	0.203592	-6.37641	1.81293e-10	6.79645e-09
Zm00001d025967	30.55	-2.4282	0.629643	-3.85647	0.000115037	0.00142296
Zm00001d025971	64.5743	-9.36235	1.49035	-6.28197	3.34316e-10	1.21595e-08
Zm00001d025973	194.781	-9.50801	1.45	-6.55727	5.48031e-11	2.17607e-09
Zm00001d025974	83.0994	1.65081	0.358159	4.60915	4.04321e-06	7.33793e-05
Zm00001d025977	209.219	1.01327	0.234188	4.32674	1.51333e-05	0.000238105
Zm00001d026010	550.727	1.02333	0.162956	6.27978	3.39059e-10	1.23153e-08
Zm00001d026012	179.36	2.01819	0.271008	7.44696	9.55171e-14	5.24309e-12
Zm00001d026017	163.797	2.59186	0.280505	9.23995	2.46616e-20	2.3391e-18
Zm00001d026028	36.6195	-2.16283	0.566167	-3.82013	0.000133381	0.00162663
Zm00001d026031	204.48	-1.07113	0.237383	-4.51226	6.41411e-06	0.000110577
Zm00001d026047	512.35	-1.19928	0.169202	-7.08784	1.36217e-12	6.7585e-11
Zm00001d026060	42.1973	8.94537	1.513	5.91234	3.3728e-09	1.0676e-07
Zm00001d026061	51.3675	2.95611	0.522617	5.65636	1.54619e-08	4.40114e-07
Zm00001d026062	137.846	1.05066	0.280183	3.74991	0.000176898	0.00208259
Zm00001d026066	64.7455	1.24914	0.417697	2.99054	0.00278481	0.0211996
Zm00001d026070	72.4102	1.35552	0.388547	3.48869	0.000485389	0.00493328
Zm00001d026087	31.42	-4.82839	0.898061	-5.37647	7.59621e-08	1.9272e-06
Zm00001d026094	22.5984	-1.89104	0.68639	-2.75505	0.00586826	0.0385785
Zm00001d026118	13.1623	7.26365	1.65909	4.37809	1.19723e-05	0.000193358
Zm00001d026147	10.8713	3.48948	1.16831	2.98677	0.00281941	0.0214327
Zm00001d026150	1146.92	-10.0673	0.733873	-13.718	7.92397e-43	2.02567e-40
Zm00001d026160	630.278	-1.34272	0.16284	-8.24568	1.6422e-16	1.17566e-14
Zm00001d026194	216.596	-1.40948	0.232645	-6.05849	1.37405e-09	4.57031e-08
Zm00001d026223	1083.75	1.16666	0.153946	7.57841	3.49825e-14	2.02808e-12
Zm00001d026291	7015.47	-2.21449	0.102052	-21.6996	2.07159e-104	3.08921e-101
Zm00001d026323	17.6648	7.68872	1.60351	4.79493	1.62734e-06	3.23324e-05
Zm00001d026369	23.7596	1.93429	0.70418	2.74686	0.0060168	0.0394006
Zm00001d026371	139.671	-1.0537	0.285768	-3.68725	0.000226688	0.00258376
Zm00001d026376	111.267	-10.145	1.47142	-6.89468	5.3985e-12	2.46859e-10
Zm00001d026379	120.983	-1.78402	0.312115	-5.7159	1.09123e-08	3.17688e-07
Zm00001d026383	68.3503	1.71984	0.398408	4.31679	1.58313e-05	0.000247348
Zm00001d026398	225.624	2.62056	0.244602	10.7136	8.7913e-27	1.20396e-24
Zm00001d026401	100.196	5.29393	0.534043	9.91294	3.6572e-23	4.26811e-21
Zm00001d026431	223.744	3.68428	0.285027	12.9261	3.20701e-38	7.23384e-36
Zm00001d026436	2804.93	1.49215	0.126959	11.753	6.81801e-32	1.14381e-29
Zm00001d026442	47.2937	3.08434	0.525886	5.86503	4.49054e-09	1.37754e-07
Zm00001d026446	9.2504	4.24884	1.38326	3.07161	0.00212906	0.0169378
Zm00001d026447	139.33	2.37703	0.298556	7.96177	1.69591e-15	1.09691e-13
Zm00001d026448	401.51	-1.07907	0.196463	-5.49248	3.96339e-08	1.05646e-06
Zm00001d026460	248.201	1.81472	0.245061	7.40518	1.30969e-13	7.14528e-12
Zm00001d026507	6.62412	6.27538	1.84659	3.39837	0.000677888	0.00655234
Zm00001d026522	273.75	2.22204	0.244575	9.08531	1.03402e-19	9.37671e-18
Zm00001d026599	640.059	1.06484	0.163734	6.50346	7.84949e-11	3.07585e-09
Zm00001d026636	60.1714	1.64479	0.422465	3.89332	9.88807e-05	0.00124258
Zm00001d026664	27.1352	2.08528	0.645937	3.2283	0.00124526	0.0108594
Zm00001d026712	65.6816	2.24047	0.433507	5.16824	2.36303e-07	5.57368e-06
Zm00001d026744	223.097	-9.70115	1.4578	-6.65466	2.83962e-11	1.18356e-09
Zm00001d026941	49.1276	-2.30718	0.486249	-4.74487	2.08645e-06	4.04072e-05
Zm00001d027136	88.7185	2.06988	0.363085	5.70081	1.1924e-08	3.45642e-07
Zm00001d027154	4.53403	5.72732	1.99696	2.86802	0.0041305	0.029215
Zm00001d027168	10.8989	6.99321	1.69635	4.12249	3.74793e-05	0.000533131
Zm00001d027169	34.4221	-1.85458	0.55849	-3.3207	0.000897922	0.00828533
Zm00001d027232	4.92518	-5.64381	1.95613	-2.8852	0.00391168	0.027962
Zm00001d027240	527.656	4.07699	0.211753	19.2535	1.31936e-82	1.18048e-79
Zm00001d027248	19.4773	6.39285	1.53141	4.17449	2.98654e-05	0.000439019
Zm00001d027287	7.18998	6.39279	1.81134	3.52932	0.000416634	0.00434472
Zm00001d027290	403.885	-1.08525	0.20249	-5.35951	8.34459e-08	2.10711e-06
Zm00001d027291	191.244	-1.03802	0.256794	-4.04225	5.29416e-05	0.000719888
Zm00001d027308	51.5245	1.22488	0.443621	2.7611	0.00576068	0.0380047
Zm00001d027313	6.1213	6.16074	1.8691	3.29609	0.00098039	0.00888441
Zm00001d027335	129.892	5.80283	0.53749	10.7962	3.58869e-27	5.01706e-25
Zm00001d027338	23.2483	-2.14161	0.744	-2.8785	0.00399567	0.0284183
Zm00001d027361	272.503	-1.59922	0.219267	-7.29349	3.02035e-13	1.58344e-11
Zm00001d027411	86.3474	1.54335	0.38633	3.9949	6.47228e-05	0.00085623
Zm00001d027419	31.0044	1.69149	0.58284	2.90216	0.00370603	0.0267268
Zm00001d027424	14.8569	4.02487	1.12164	3.58839	0.00033273	0.00359257
Zm00001d027456	89.0017	1.23115	0.3477	3.54083	0.000398871	0.00418222
Zm00001d027470	77.2542	4.49047	0.519519	8.64351	5.451e-18	4.3161e-16
Zm00001d027488	210.895	1.09366	0.233926	4.67525	2.93601e-06	5.49954e-05
Zm00001d027489	64.1689	-6.90258	1.08837	-6.34211	2.26636e-10	8.40243e-09
Zm00001d027500	42.1277	1.38411	0.511805	2.70436	0.00684362	0.0436445
Zm00001d027504	438.653	2.42682	0.190827	12.7173	4.73721e-37	9.93407e-35
Zm00001d027524	2172.93	1.11222	0.135508	8.20779	2.253e-16	1.58727e-14
Zm00001d027525	189.666	1.63623	0.262404	6.23554	4.5021e-10	1.60699e-08
Zm00001d027540	1218.38	1.39083	0.14885	9.34384	9.29027e-21	9.20183e-19
Zm00001d027541	332.756	3.57778	0.230848	15.4984	3.55714e-54	1.3448e-51
Zm00001d027551	49.0807	9.16359	1.50378	6.09372	1.10318e-09	3.76258e-08
Zm00001d027568	73.4749	-9.54612	1.4844	-6.43097	1.26796e-10	4.84134e-09
Zm00001d027627	81.2082	2.34919	0.380994	6.16596	7.00583e-10	2.43589e-08
Zm00001d027742	206.596	1.25522	0.270655	4.63772	3.52279e-06	6.48107e-05
Zm00001d027749	633.21	1.553	0.160625	9.66847	4.10477e-22	4.5718e-20
Zm00001d027766	481.573	3.06889	0.216006	14.2074	8.23905e-46	2.32792e-43
Zm00001d027791	23.5583	8.10405	1.56568	5.17607	2.2661e-07	5.35446e-06
Zm00001d027802	19.0317	2.43379	0.820559	2.96602	0.00301685	0.0226449
Zm00001d027854	236.112	1.96366	0.24203	8.11328	4.92712e-16	3.35669e-14
Zm00001d027859	619.344	2.29764	0.166813	13.7737	3.66819e-43	9.55938e-41
Zm00001d027862	6.06519	-5.94501	1.8692	-3.18051	0.00147015	0.0124839
Zm00001d027870	9.21704	6.75286	1.76365	3.82891	0.00012871	0.00157539
Zm00001d027878	19.2099	-2.63419	0.812554	-3.24186	0.00118753	0.0104545
Zm00001d027881	57.5587	1.23428	0.428904	2.87776	0.00400507	0.0284478
Zm00001d027911	9.79612	5.39397	1.66096	3.24751	0.00116419	0.0102861
Zm00001d027924	217.738	-6.48815	0.528623	-12.2737	1.25408e-34	2.33763e-32
Zm00001d027930	6.64634	-6.07977	1.8344	-3.3143	0.000918721	0.00844821
Zm00001d027934	5852.83	1.35002	0.108466	12.4465	1.4614e-35	2.88433e-33
Zm00001d027937	835.516	1.18998	0.165736	7.17995	6.97393e-13	3.53864e-11
Zm00001d027938	67.4991	4.19763	0.537408	7.81088	5.6788e-15	3.52033e-13
Zm00001d027958	58.238	-1.97355	0.473475	-4.16823	3.06972e-05	0.000449277
Zm00001d027974	29.8185	2.54546	0.624263	4.07755	4.55134e-05	0.000631354
Zm00001d027982	89.3739	-1.86556	0.379336	-4.91796	8.74502e-07	1.84394e-05
Zm00001d027995	4.80908	5.81198	1.9692	2.95144	0.00316295	0.023479
Zm00001d027996	947.344	1.20234	0.174474	6.89123	5.53112e-12	2.52065e-10
Zm00001d028056	298.615	1.26848	0.214421	5.91586	3.30146e-09	1.04873e-07
Zm00001d028122	276.768	-1.18154	0.238075	-4.96289	6.94522e-07	1.49858e-05
Zm00001d028170	114.045	2.9819	0.343481	8.68139	3.90956e-18	3.13255e-16
Zm00001d028180	1313.08	-1.00377	0.130315	-7.70268	1.33246e-14	8.00131e-13
Zm00001d028217	24.2618	6.68815	1.49874	4.46251	8.10057e-06	0.000136238
Zm00001d028222	93.7664	1.80572	0.370477	4.87404	1.09341e-06	2.2559e-05
Zm00001d028226	28.5946	2.77877	0.65934	4.21447	2.50366e-05	0.0003746
Zm00001d028241	31.4348	3.80195	0.709578	5.35804	8.41274e-08	2.12033e-06
Zm00001d028269	218.927	1.31084	0.246236	5.32352	1.01778e-07	2.53191e-06
Zm00001d028270	14.3946	3.31543	0.980773	3.38042	0.000723739	0.00692323
Zm00001d028274	32.9932	-2.44788	0.614933	-3.98072	6.87067e-05	0.000902232
Zm00001d028286	4.80908	5.81198	1.9692	2.95144	0.00316295	0.023479
Zm00001d028288	122.732	7.47656	0.87958	8.50016	1.89337e-17	1.43971e-15
Zm00001d028303	19.7607	3.76076	0.876052	4.29285	1.76395e-05	0.000272898
Zm00001d028304	242.445	3.4527	0.271309	12.7261	4.23483e-37	8.9505e-35
Zm00001d028305	19.2499	-7.61213	1.58947	-4.78909	1.67542e-06	3.30917e-05
Zm00001d028307	37.5826	2.54389	0.554483	4.58786	4.47815e-06	8.04376e-05
Zm00001d028314	5.18231	-5.70999	1.95164	-2.92573	0.00343647	0.0251418
Zm00001d028318	242.839	2.92302	0.25056	11.666	1.9024e-31	3.13278e-29
Zm00001d028330	5760.3	11.4502	0.493093	23.2212	2.78028e-119	5.3306e-116
Zm00001d028331	50.5971	-1.65554	0.475313	-3.48305	0.000495739	0.00502137
Zm00001d028355	165.352	-1.09778	0.259518	-4.23008	2.33606e-05	0.000352273
Zm00001d028367	495.313	1.44347	0.170768	8.45283	2.84329e-17	2.13183e-15
Zm00001d028368	818.265	1.50864	0.159257	9.47301	2.71902e-21	2.81791e-19
Zm00001d028389	30.2772	1.87152	0.588053	3.18257	0.00145972	0.0124151
Zm00001d028398	802.096	1.59963	0.154114	10.3795	3.07253e-25	3.87197e-23
Zm00001d028400	417.422	1.40356	0.200907	6.98612	2.82584e-12	1.34488e-10
Zm00001d028405	943.313	5.29699	0.197816	26.7774	5.92931e-158	1.98943e-154
Zm00001d028406	76.9762	1.066	0.374735	2.84468	0.00444556	0.0309862
Zm00001d028408	38.7953	-1.61207	0.53613	-3.00686	0.00263964	0.0203018
Zm00001d028454	18.0875	-4.43661	1.07119	-4.14176	3.44647e-05	0.000494971
Zm00001d028498	9.07427	3.54688	1.26026	2.81441	0.00488668	0.0333846
Zm00001d028537	207.545	1.05087	0.233425	4.50197	6.73259e-06	0.000115474
Zm00001d028548	281.301	1.26901	0.220167	5.76385	8.22173e-09	2.44665e-07
Zm00001d028565	62.4908	1.10163	0.406452	2.71037	0.00672084	0.0430243
Zm00001d028567	68.6643	1.16265	0.386884	3.00516	0.00265441	0.020392
Zm00001d028594	35.4072	-8.49663	1.52669	-5.56539	2.6157e-08	7.20849e-07
Zm00001d028627	16.6647	-7.39519	1.63685	-4.51795	6.24423e-06	0.000107995
Zm00001d028640	23.8339	2.85455	0.736372	3.8765	0.000105969	0.00132237
Zm00001d028651	41.3548	2.72021	0.541012	5.02801	4.95594e-07	1.09849e-05
Zm00001d028675	78.3036	-1.13213	0.372399	-3.04009	0.00236504	0.018535
Zm00001d028678	7.76022	4.98603	1.71959	2.89955	0.003737	0.026914
Zm00001d028693	44.737	-1.49924	0.489075	-3.06546	0.00217336	0.0172341
Zm00001d028750	8691.99	1.32039	0.11162	11.8293	2.75274e-32	4.7063e-30
Zm00001d028751	68.0902	1.51546	0.401788	3.7718	0.000162073	0.00193178
Zm00001d028766	52.3331	-3.49483	0.53961	-6.47659	9.3816e-11	3.64958e-09
Zm00001d028803	68.3739	-1.13119	0.391248	-2.89124	0.00383724	0.0275178
Zm00001d028820	423.921	-2.0956	0.19586	-10.6995	1.02325e-26	1.38718e-24
Zm00001d028872	47.5363	-7.46848	1.49452	-4.99723	5.81605e-07	1.26819e-05
Zm00001d028995	129.869	1.62426	0.309519	5.24768	1.5403e-07	3.71137e-06
Zm00001d029012	200.677	1.00134	0.239929	4.17347	2.99997e-05	0.00044051
Zm00001d029079	41.9065	8.93549	1.51342	5.90417	3.54424e-09	1.11529e-07
Zm00001d029080	55.6237	4.31369	0.588465	7.33041	2.29453e-13	1.22445e-11
Zm00001d029125	11.7462	4.02823	1.20744	3.33617	0.000849416	0.00790022
Zm00001d029152	38.9544	3.13424	0.594057	5.27599	1.32044e-07	3.21334e-06
Zm00001d029153	10.9304	6.99688	1.69334	4.13201	3.59607e-05	0.000513981
Zm00001d029176	14.7023	7.4241	1.63287	4.54667	5.45024e-06	9.57483e-05
Zm00001d029228	3.98393	5.54144	2.06576	2.68252	0.00730702	0.0460087
Zm00001d029243	224.367	3.29037	0.262657	12.5273	5.29445e-36	1.07662e-33
Zm00001d029258	56.0206	-1.43269	0.444135	-3.2258	0.00125621	0.0109442
Zm00001d029304	13.0407	-3.51152	1.11028	-3.16272	0.00156301	0.0131518
Zm00001d029312	4.25898	5.63737	2.02889	2.77855	0.00546024	0.0364133
Zm00001d029313	10.6732	4.55203	1.39731	3.2577	0.00112318	0.00998291
Zm00001d029318	17.9558	5.18602	1.25291	4.13917	3.48563e-05	0.00050006
Zm00001d029353	44.8386	-1.8869	0.505829	-3.73031	0.000191244	0.0022261
Zm00001d029378	1106.86	-2.67835	0.141978	-18.8646	2.22926e-79	1.75994e-76
Zm00001d029387	17.8188	2.55411	0.806544	3.16674	0.00154159	0.0130042
Zm00001d029397	132.936	2.05324	0.306108	6.70757	1.97898e-11	8.40503e-10
Zm00001d029442	110.327	2.235	0.345761	6.46401	1.01967e-10	3.93247e-09
Zm00001d029451	283.096	-1.05912	0.205716	-5.14847	2.62614e-07	6.13276e-06
Zm00001d029460	216.923	1.24563	0.235816	5.28224	1.27613e-07	3.11116e-06
Zm00001d029486	13.1566	-3.14464	1.01678	-3.09274	0.00198318	0.0160581
Zm00001d029506	361.886	-2.45401	0.214556	-11.4376	2.71222e-30	4.18399e-28
Zm00001d029511	46.7548	3.13431	0.531039	5.90221	3.58661e-09	1.1273e-07
Zm00001d029519	39.3535	2.05466	0.526553	3.9021	9.53607e-05	0.00120285
Zm00001d029544	530.681	8.17844	0.535833	15.263	1.34821e-52	4.76166e-50
Zm00001d029562	10.327	-6.72515	1.7206	-3.9086	9.28319e-05	0.00117371
Zm00001d029583	27.6008	3.17397	0.728494	4.35689	1.31922e-05	0.000211154
Zm00001d029605	4.24322	5.63266	2.03535	2.76742	0.0056502	0.0374661
Zm00001d029606	43.0579	1.42439	0.527907	2.69818	0.00697193	0.0443566
Zm00001d029699	69.1385	1.30997	0.398175	3.28994	0.00100209	0.00903229
Zm00001d029784	103.575	1.03941	0.317326	3.27554	0.00105461	0.00944541
Zm00001d029806	105.388	-2.88808	0.357641	-8.07534	6.72865e-16	4.504e-14
Zm00001d029807	268.779	-5.95297	0.412033	-14.4478	2.58829e-47	7.89487e-45
Zm00001d029814	98.7465	1.73862	0.345926	5.026	5.00829e-07	1.10762e-05
Zm00001d029853	77.1521	-2.0692	0.403082	-5.13345	2.84478e-07	6.56575e-06
Zm00001d029896	261.892	1.32003	0.221513	5.95913	2.53582e-09	8.16144e-08
Zm00001d029908	723.521	-2.23001	0.156314	-14.2662	3.55235e-46	1.01438e-43
Zm00001d029913	21.261	2.51539	0.73077	3.44211	0.000577194	0.00571488
Zm00001d029923	2555.95	-2.4591	0.129114	-19.046	7.09434e-81	5.95082e-78
Zm00001d029932	394.968	1.11287	0.206019	5.40178	6.59832e-08	1.69485e-06
Zm00001d029958	30.4361	-4.78837	0.895036	-5.34992	8.79946e-08	2.21364e-06
Zm00001d029970	49.6298	2.42688	0.480626	5.04941	4.43173e-07	9.92131e-06
Zm00001d029983	2119.37	-2.37391	0.137166	-17.3068	4.17792e-67	2.33633e-64
Zm00001d029997	648.019	-1.50491	0.164067	-9.17251	4.62146e-20	4.30726e-18
Zm00001d030032	23.8911	1.88532	0.687224	2.74339	0.00608093	0.0397526
Zm00001d030046	56.5369	-4.67086	0.644943	-7.24229	4.41181e-13	2.27734e-11
Zm00001d030099	6.16857	6.1705	1.86802	3.30322	0.0009558	0.00870566
Zm00001d030114	84.3059	-1.61437	0.362689	-4.45112	8.54249e-06	0.000143132
Zm00001d030130	141.739	1.23904	0.284659	4.35273	1.34454e-05	0.000214567
Zm00001d030151	6.3258	-6.02102	1.88085	-3.20122	0.00136846	0.0117505
Zm00001d030163	433.34	1.80881	0.182398	9.91684	3.51716e-23	4.1226e-21
Zm00001d030171	54.3888	1.88402	0.444673	4.23686	2.26666e-05	0.000343156
Zm00001d030250	38.2102	1.44333	0.519372	2.77899	0.00545287	0.0363823
Zm00001d030295	15.5786	4.03371	1.03173	3.90966	9.2427e-05	0.0011708
Zm00001d030300	328.597	-1.54146	0.198204	-7.7771	7.42035e-15	4.55783e-13
Zm00001d030305	270.814	8.20715	0.750187	10.9401	7.40816e-28	1.05771e-25
Zm00001d030306	25.7791	6.79976	1.49555	4.54665	5.45054e-06	9.57483e-05
Zm00001d030314	316.288	4.42303	0.275317	16.0652	4.47195e-58	1.90534e-55
Zm00001d030316	2566.36	6.38213	0.176476	36.1643	2.21896e-286	2.97807e-282
Zm00001d030317	70.5273	2.42444	0.42429	5.71411	1.1028e-08	3.20709e-07
Zm00001d030343	109.793	1.87469	0.326636	5.73938	9.50252e-09	2.78762e-07
Zm00001d030345	700.94	1.0165	0.154389	6.58402	4.57903e-11	1.8455e-09
Zm00001d030346	448.241	1.60184	0.18866	8.49062	2.0553e-17	1.55404e-15
Zm00001d030347	40.12	2.0284	0.526155	3.85514	0.000115665	0.00143007
Zm00001d030382	44.8788	2.15442	0.52074	4.13723	3.51519e-05	0.000503226
Zm00001d030420	20.5958	7.91031	1.58153	5.00167	5.68361e-07	1.24234e-05
Zm00001d030494	47.1787	4.63596	0.665978	6.96114	3.3754e-12	1.58673e-10
Zm00001d030526	830.601	2.67717	0.162292	16.496	3.92243e-61	1.91429e-58
Zm00001d030532	44.9274	1.34847	0.501403	2.6894	0.00715797	0.0453146
Zm00001d030595	16.7761	-7.41298	1.61027	-4.60358	4.15295e-06	7.51675e-05
Zm00001d030672	3.96817	5.53639	2.07528	2.66778	0.00763551	0.047605
Zm00001d030710	10.7721	3.89399	1.20764	3.22446	0.00126212	0.010985
Zm00001d030726	29.2544	-1.90097	0.635592	-2.99087	0.00278184	0.0211831
Zm00001d030754	13.115	7.25906	1.65507	4.38596	1.15474e-05	0.000187298
Zm00001d030761	1157.32	-1.29267	0.131775	-9.80966	1.0231e-22	1.15873e-20
Zm00001d030797	46.814	-2.46047	0.50837	-4.83991	1.29898e-06	2.64083e-05
Zm00001d030906	105.272	1.04186	0.315681	3.30036	0.000965611	0.00878607
Zm00001d030908	12.6226	2.82832	0.99765	2.83498	0.00458284	0.0317534
Zm00001d030915	44.0706	-1.37492	0.481586	-2.85498	0.00430401	0.0301561
Zm00001d030930	68.4075	-2.00158	0.41306	-4.84574	1.26138e-06	2.5728e-05
Zm00001d030945	43.0071	1.30196	0.488102	2.66739	0.00764433	0.0476298
Zm00001d030995	379.507	-1.31835	0.194817	-6.76714	1.31352e-11	5.70512e-10
Zm00001d031032	32.4459	8.56559	1.53577	5.57739	2.4416e-08	6.77039e-07
Zm00001d031033	10.3101	6.90991	1.7475	3.95417	7.68019e-05	0.000993024
Zm00001d031037	127.135	-8.8963	1.46113	-6.08866	1.13861e-09	3.8736e-08
Zm00001d031070	22.2436	6.58506	1.5205	4.33085	1.48536e-05	0.000234254
Zm00001d031099	47.596	-1.32066	0.469052	-2.8156	0.00486861	0.0332892
Zm00001d031127	49.7996	-2.23706	0.525412	-4.25773	2.06511e-05	0.000315382
Zm00001d031145	6.81784	4.86438	1.77423	2.74168	0.00611252	0.0398718
Zm00001d031171	3977.15	-15.3047	1.44723	-10.5751	3.88578e-26	5.13804e-24
Zm00001d031203	211.525	-1.09273	0.251041	-4.3528	1.34413e-05	0.000214567
Zm00001d031208	10.1153	-4.19444	1.41852	-2.95691	0.00310741	0.0231628
Zm00001d031322	517.186	-3.99359	0.229281	-17.4179	6.03404e-68	3.52099e-65
Zm00001d031332	8721.58	-1.16702	0.09891	-11.7989	3.95634e-32	6.67901e-30
Zm00001d031357	30.2541	-2.39181	0.64548	-3.70548	0.000210991	0.00242545
Zm00001d031382	8.1069	-6.3563	1.78829	-3.55441	0.000378835	0.00399399
Zm00001d031493	35.297	-1.48344	0.54499	-2.72195	0.00648978	0.0417642
Zm00001d031558	4.30291	-5.46236	2.03312	-2.68669	0.00721638	0.0455877
Zm00001d031559	12.747	-4.50065	1.34427	-3.34803	0.000813887	0.00763858
Zm00001d031569	7609.65	-1.4427	0.108559	-13.2896	2.66147e-40	6.32206e-38
Zm00001d031591	5.67776	-5.84765	1.89761	-3.08159	0.002059	0.0165479
Zm00001d031607	16.7145	3.11991	0.918269	3.3976	0.000679806	0.00656616
Zm00001d031612	13.0749	-4.55458	1.39602	-3.26254	0.00110419	0.00983693
Zm00001d031613	5.20461	-5.72212	1.93371	-2.95914	0.00308495	0.023053
Zm00001d031657	4319.21	-1.31715	0.125795	-10.4706	1.17932e-25	1.53667e-23
Zm00001d031698	21.1774	7.95011	1.57999	5.03176	4.85996e-07	1.07989e-05
Zm00001d031699	8.04665	6.55394	1.77798	3.68616	0.00022766	0.00259154
Zm00001d031737	36.1537	1.72958	0.537272	3.21919	0.00128552	0.0111634
Zm00001d031773	71.732	1.39163	0.380701	3.65544	0.000256739	0.00286691
Zm00001d031778	4.50251	5.71845	2.00856	2.84704	0.00441281	0.0307978
Zm00001d031806	27.6816	2.68	0.665081	4.02958	5.58774e-05	0.000755598
Zm00001d031814	63.6276	4.44066	0.560575	7.92161	2.34453e-15	1.49987e-13
Zm00001d031843	26.9682	-2.00537	0.64583	-3.1051	0.00190213	0.0155425
Zm00001d031846	38.4384	-4.30106	0.730126	-5.89084	3.84229e-09	1.19646e-07
Zm00001d031932	20.8185	5.51396	1.22602	4.49745	6.87749e-06	0.000117583
Zm00001d032003	10.2881	-3.54108	1.24839	-2.83651	0.00456095	0.031618
Zm00001d032009	24.2865	-3.36955	0.773557	-4.35592	1.32509e-05	0.000211714
Zm00001d032022	41.7952	-2.01831	0.534445	-3.77647	0.000159066	0.001901
Zm00001d032024	16.217	4.45894	1.09419	4.07509	4.59961e-05	0.000637392
Zm00001d032030	70.8106	-1.91352	0.423749	-4.51569	6.31117e-06	0.000109012
Zm00001d032069	57.7835	1.14874	0.432202	2.65788	0.00786341	0.0486672
Zm00001d032098	125.779	-1.28468	0.295806	-4.34299	1.40557e-05	0.000223189
Zm00001d032117	5.78576	-5.87819	1.88665	-3.11567	0.00183525	0.015074
Zm00001d032131	36.0129	8.71694	1.52432	5.71859	1.07413e-08	3.13389e-07
Zm00001d032192	965.913	9.72229	0.660645	14.7163	5.06285e-49	1.59879e-46
Zm00001d032206	244.741	2.71884	0.238243	11.412	3.64063e-30	5.5841e-28
Zm00001d032210	579.73	-7.16694	0.407547	-17.5855	3.1793e-69	1.89642e-66
Zm00001d032253	4.27474	5.64206	2.02597	2.78487	0.005355	0.0358426
Zm00001d032284	222.645	1.2062	0.227518	5.30157	1.14814e-07	2.83256e-06
Zm00001d032291	13.8426	3.91431	1.09398	3.57804	0.000346184	0.00370358
Zm00001d032363	14.0355	2.36371	0.88177	2.68064	0.00734823	0.0462081
Zm00001d032371	21.8937	-4.28811	0.953437	-4.49753	6.87476e-06	0.000117583
Zm00001d032425	10.5059	3.92986	1.25324	3.13576	0.00171409	0.0142181
Zm00001d032446	96.7971	-6.16508	0.717122	-8.59698	8.18408e-18	6.38596e-16
Zm00001d032453	570.862	2.61038	0.16877	15.4671	5.78399e-54	2.12676e-51
Zm00001d032501	80.102	1.50378	0.368472	4.08111	4.48208e-05	0.000623357
Zm00001d032504	1000.09	1.01603	0.158272	6.4195	1.36724e-10	5.17623e-09
Zm00001d032527	284.456	1.25438	0.253751	4.94337	7.67839e-07	1.64619e-05
Zm00001d032540	292.666	4.67112	0.292537	15.9676	2.14811e-57	8.73629e-55
Zm00001d032606	111.016	1.04126	0.306	3.40282	0.000666938	0.00645685
Zm00001d032618	14.6853	2.78168	0.898792	3.09491	0.00196874	0.0159556
Zm00001d032669	13.8868	2.38731	0.897454	2.66009	0.00781195	0.0484157
Zm00001d032671	200.84	-1.24096	0.246731	-5.02963	4.91436e-07	1.09108e-05
Zm00001d032686	175.687	1.80331	0.261819	6.88762	5.6732e-12	2.58102e-10
Zm00001d032691	23.2865	1.83639	0.665554	2.75918	0.00579459	0.0381783
Zm00001d032771	39.9163	-2.97686	0.594287	-5.00913	5.46778e-07	1.20005e-05
Zm00001d032772	286.589	7.46468	0.578982	12.8928	4.94298e-38	1.09653e-35
Zm00001d032776	158.165	1.17088	0.264295	4.43021	9.41392e-06	0.000156173
Zm00001d032788	64.4007	8.12347	1.42905	5.68454	1.31164e-08	3.77758e-07
Zm00001d032811	366.139	-1.32009	0.190793	-6.91897	4.54945e-12	2.10183e-10
Zm00001d032845	18.9127	-4.4826	1.07837	-4.15683	3.22689e-05	0.000467943
Zm00001d032866	72.5692	1.44939	0.392365	3.69399	0.000220764	0.00252375
Zm00001d032901	109.7	-1.35088	0.341711	-3.95329	7.70837e-05	0.000995707
Zm00001d032921	237.735	11.4395	1.45808	7.84559	4.30923e-15	2.69623e-13
Zm00001d032922	23.5397	4.03128	0.863829	4.66675	3.05999e-06	5.70391e-05
Zm00001d032926	226.558	1.05232	0.260764	4.0355	5.44856e-05	0.000739161
Zm00001d032973	206.635	1.68832	0.247608	6.81854	9.19694e-12	4.07367e-10
Zm00001d033005	47.3575	1.63627	0.49843	3.28286	0.00102761	0.00924061
Zm00001d033016	1089.62	-13.4377	1.449	-9.27378	1.7967e-20	1.72856e-18
Zm00001d033017	852.357	-13.0825	1.57006	-8.33252	7.91399e-17	5.80402e-15
Zm00001d033044	173.38	-1.16157	0.258067	-4.50103	6.76264e-06	0.000115841
Zm00001d033063	100.138	-1.19378	0.326208	-3.65958	0.000252631	0.00283036
Zm00001d033135	138.056	-1.17705	0.285173	-4.12751	3.66717e-05	0.000522475
Zm00001d033140	9.78341	-3.48742	1.23335	-2.8276	0.00468984	0.0323572
Zm00001d033222	209.683	1.09665	0.240495	4.55995	5.11651e-06	9.06163e-05
Zm00001d033234	209.109	1.44597	0.243099	5.94808	2.71311e-09	8.69037e-08
Zm00001d033280	317.376	1.46345	0.248275	5.89446	3.75905e-09	1.17599e-07
Zm00001d033289	115.528	10.3982	1.47121	7.06778	1.57427e-12	7.78206e-11
Zm00001d033290	8.77725	6.68078	1.75124	3.81488	0.000136252	0.00165787
Zm00001d033296	34.5984	1.7882	0.556689	3.2122	0.00131721	0.011409
Zm00001d033314	124.692	-2.0546	0.348727	-5.89172	3.82192e-09	1.19234e-07
Zm00001d033330	133.446	-1.1454	0.291282	-3.93227	8.41465e-05	0.00107606
Zm00001d033411	20.7326	3.71604	0.887404	4.18754	2.81999e-05	0.000416589
Zm00001d033423	1101.84	1.12027	0.152936	7.32509	2.3874e-13	1.27148e-11
Zm00001d033447	114.773	-1.44335	0.314677	-4.58677	4.50153e-06	8.07687e-05
Zm00001d033478	244.693	1.05206	0.232578	4.52347	6.08339e-06	0.000105529
Zm00001d033509	47.6739	9.12189	1.50617	6.05637	1.39231e-09	4.6253e-08
Zm00001d033528	290.634	1.6934	0.218374	7.75456	8.86536e-15	5.3838e-13
Zm00001d033546	27.3589	2.16392	0.695614	3.1108	0.00186581	0.0152875
Zm00001d033566	171.404	-1.41732	0.29954	-4.73166	2.22691e-06	4.28801e-05
Zm00001d033617	12.0437	3.92135	1.19121	3.29192	0.000995051	0.00899298
Zm00001d033633	74.2221	-1.53261	0.420255	-3.64686	0.000265461	0.00295542
Zm00001d033643	23.8878	8.12554	1.56783	5.18267	2.1873e-07	5.17281e-06
Zm00001d033644	22.1064	5.60351	1.21835	4.59928	4.2396e-06	7.66325e-05
Zm00001d033681	15.0964	4.91969	1.27076	3.87146	0.000108185	0.00134751
Zm00001d033707	224.056	-1.44916	0.244404	-5.92937	3.04105e-09	9.68301e-08
Zm00001d033732	25.1929	8.20064	1.55936	5.25898	1.44856e-07	3.49975e-06
Zm00001d033793	18.8343	-2.45058	0.796293	-3.07748	0.00208755	0.0167166
Zm00001d033833	5.0211	5.87609	1.96366	2.99241	0.00276781	0.0210882
Zm00001d033867	7.17422	6.39	1.81429	3.52204	0.000428247	0.00443994
Zm00001d033884	994.478	-2.44339	0.149775	-16.3137	7.88445e-60	3.64887e-57
Zm00001d033898	503.041	1.11004	0.192828	5.75661	8.58185e-09	2.53694e-07
Zm00001d033905	6383.39	-1.08011	0.108817	-9.92595	3.2102e-23	3.77931e-21
Zm00001d033910	55.0595	-1.25215	0.431842	-2.89956	0.00373692	0.026914
Zm00001d033917	1715.13	1.44472	0.121298	11.9105	1.0435e-32	1.84273e-30
Zm00001d033931	9920.87	-1.09957	0.0992907	-11.0743	1.67261e-28	2.42682e-26
Zm00001d033952	5.32766	5.96024	1.92436	3.09726	0.00195318	0.0158534
Zm00001d033976	218.571	1.45435	0.235839	6.1667	6.9728e-10	2.42755e-08
Zm00001d033989	1383.24	1.16951	0.143343	8.15883	3.38298e-16	2.34641e-14
Zm00001d034007	79.8854	1.53074	0.38303	3.99639	6.43156e-05	0.000852102
Zm00001d034017	55.0239	4.23353	0.577123	7.33557	2.20779e-13	1.18051e-11
Zm00001d034025	201.15	-3.56701	0.312585	-11.4113	3.67171e-30	5.59978e-28
Zm00001d034060	16.2619	-7.37294	1.61464	-4.56629	4.96429e-06	8.84218e-05
Zm00001d034067	8.34208	5.16309	1.74036	2.96668	0.00301038	0.0226027
Zm00001d034098	408.019	-12.0206	1.45306	-8.27261	1.31061e-16	9.50793e-15
Zm00001d034099	69.8954	-9.46955	1.49221	-6.346	2.2098e-10	8.20406e-09
Zm00001d034118	218.39	3.20778	0.267462	11.9934	3.84694e-33	6.88397e-31
Zm00001d034165	12.0036	-6.9374	1.67377	-4.14477	3.40152e-05	0.000489039
Zm00001d034179	93.0679	1.37697	0.393788	3.49672	0.00047101	0.00480169
Zm00001d034225	27.6263	-2.06745	0.660082	-3.13211	0.00173552	0.0143631
Zm00001d034283	457.815	1.41046	0.180891	7.79728	6.32545e-15	3.90317e-13
Zm00001d034356	91.8463	1.69426	0.350759	4.83028	1.36344e-06	2.75376e-05
Zm00001d034487	33.1082	-2.04712	0.587788	-3.48275	0.00049629	0.0050234
Zm00001d034578	361.841	-1.24571	0.210287	-5.92385	3.14493e-09	1.00019e-07
Zm00001d034663	290.644	1.42995	0.235902	6.06164	1.34745e-09	4.49853e-08
Zm00001d034671	21.2352	1.89361	0.702258	2.69646	0.00700801	0.0445545
Zm00001d034765	6.71867	6.29339	1.84009	3.42016	0.000625839	0.00612646
Zm00001d034772	954.808	13.4453	1.44929	9.27721	1.73976e-20	1.67981e-18
Zm00001d034782	27.3188	2.90041	0.707504	4.0995	4.14052e-05	0.000581486
Zm00001d034789	27.0957	5.85696	1.16382	5.03252	4.84063e-07	1.07649e-05
Zm00001d034815	38.1381	-8.60276	1.52011	-5.6593	1.5199e-08	4.34474e-07
Zm00001d034865	903.238	1.13508	0.160266	7.0825	1.41578e-12	7.0115e-11
Zm00001d034969	15.9799	3.38832	0.93961	3.60609	0.000310851	0.00339181
Zm00001d034977	100.51	6.20268	0.672658	9.22115	2.93936e-20	2.76836e-18
Zm00001d034978	11.3289	3.81781	1.22228	3.1235	0.00178713	0.0147374
Zm00001d035001	170.539	1.54835	0.31583	4.90248	9.46358e-07	1.98299e-05
Zm00001d035076	16.258	7.56973	1.61581	4.68478	2.80259e-06	5.27909e-05
Zm00001d035084	23.1875	3.52208	0.785874	4.48174	7.40369e-06	0.000125778
Zm00001d035180	213.465	-2.02052	0.242383	-8.33605	7.68114e-17	5.64869e-15
Zm00001d035211	39.1555	1.40569	0.529703	2.65373	0.00796073	0.0491449
Zm00001d035265	68.4662	-7.99797	1.47675	-5.41594	6.09687e-08	1.57207e-06
Zm00001d035277	22.8841	-2.59522	0.772969	-3.35747	0.000786594	0.00741615
Zm00001d035300	42.3273	3.10764	0.55519	5.59744	2.17543e-08	6.07626e-07
Zm00001d035317	110.605	1.71733	0.325095	5.28255	1.27397e-07	3.10872e-06
Zm00001d035370	8.53893	-6.44017	1.75481	-3.67	0.000242549	0.00273321
Zm00001d035465	136.278	2.14441	0.294356	7.28509	3.21457e-13	1.67871e-11
Zm00001d035480	32.3872	7.11105	1.4707	4.83515	1.33048e-06	2.69734e-05
Zm00001d035496	53.8718	-9.09295	1.50635	-6.03641	1.57582e-09	5.20272e-08
Zm00001d035512	4.51827	5.7229	2.00113	2.85984	0.0042386	0.0298146
Zm00001d035534	6.02675	6.14063	1.92857	3.18404	0.00145237	0.0123662
Zm00001d035554	52.7624	7.82393	1.43702	5.44455	5.19366e-08	1.35743e-06
Zm00001d035581	190.856	-2.60475	0.273358	-9.52872	1.59237e-21	1.68942e-19
Zm00001d035604	35.6641	3.68721	0.654837	5.63072	1.79455e-08	5.06513e-07
Zm00001d035609	47.6186	2.24328	0.498089	4.50378	6.6756e-06	0.000114716
Zm00001d035632	64.5924	9.55969	1.48998	6.416	1.39903e-10	5.2817e-09
Zm00001d035633	7.17422	6.39	1.81429	3.52204	0.000428247	0.00443994
Zm00001d035647	72.6934	-4.56528	0.558405	-8.17557	2.94472e-16	2.06376e-14
Zm00001d035665	15.2324	-3.08348	0.995782	-3.09654	0.00195793	0.0158776
Zm00001d035682	41.7578	2.76588	0.557073	4.96502	6.8694e-07	1.48461e-05
Zm00001d035700	24.3446	2.3048	0.67136	3.43303	0.000596879	0.00587511
Zm00001d035715	135.915	-2.07553	0.329622	-6.2967	3.04044e-10	1.11339e-08
Zm00001d035787	279.361	-4.06787	0.274209	-14.8349	8.7132e-50	2.8874e-47
Zm00001d035823	16.7322	2.74264	0.863586	3.17588	0.00149384	0.0126611
Zm00001d035855	7.63161	3.95338	1.44967	2.72708	0.00638968	0.0412784
Zm00001d035861	102.912	-7.58074	1.06441	-7.12199	1.06377e-12	5.3272e-11
Zm00001d035927	59.3584	-7.78714	1.48326	-5.25	1.521e-07	3.66817e-06
Zm00001d035980	72.3355	1.63837	0.38163	4.29307	1.76222e-05	0.000272799
Zm00001d035981	926.882	3.22246	0.155395	20.7372	1.59827e-95	2.14503e-92
Zm00001d035999	82.5936	1.25169	0.352837	3.5475	0.000388899	0.00409045
Zm00001d036014	6.33077	4.7536	1.79223	2.65234	0.00799367	0.0493142
Zm00001d036026	51.5095	-1.65809	0.486282	-3.40972	0.000650286	0.00632198
Zm00001d036051	92.2213	1.20922	0.345902	3.49586	0.000472542	0.00481365
Zm00001d036098	11.8426	3.22739	1.04715	3.08208	0.00205557	0.0165406
Zm00001d036101	11.8816	7.11518	1.69402	4.20018	2.66703e-05	0.000395734
Zm00001d036125	20.0024	-7.66703	1.58462	-4.8384	1.3089e-06	2.65759e-05
Zm00001d036208	33.8441	8.6275	1.5296	5.64038	1.69674e-08	4.8042e-07
Zm00001d036209	34.5913	1.81317	0.549959	3.29692	0.000977505	0.00886813
Zm00001d036227	1385.78	-2.5517	0.137378	-18.5743	5.18753e-77	3.66431e-74
Zm00001d036237	41.2764	4.89404	0.753759	6.49284	8.42337e-11	3.29112e-09
Zm00001d036255	99.3058	1.7934	0.340627	5.265	1.40191e-07	3.39315e-06
Zm00001d036346	25.1749	2.82143	0.697648	4.0442	5.25019e-05	0.000714666
Zm00001d036370	9.7393	3.24433	1.15612	2.80622	0.00501264	0.0340372
Zm00001d036423	67.8409	1.03275	0.385334	2.68015	0.00735895	0.046238
Zm00001d036427	83.1539	-9.7246	1.47998	-6.57076	5.00598e-11	2.00553e-09
Zm00001d036535	1387.56	1.73404	0.140173	12.3707	3.76613e-35	7.2727e-33
Zm00001d036608	104.682	1.63344	0.340247	4.80074	1.5808e-06	3.14777e-05
Zm00001d036640	15.8022	-2.28415	0.857419	-2.66398	0.00772218	0.0480146
Zm00001d036646	104.225	-1.17926	0.323914	-3.64067	0.000271927	0.00301739
Zm00001d036662	6.16857	6.1705	1.86802	3.30322	0.0009558	0.00870566
Zm00001d036690	28.6756	2.40211	0.641411	3.74504	0.000180363	0.00211781
Zm00001d036750	66.5049	1.27166	0.414828	3.06552	0.00217293	0.0172341
Zm00001d036770	104.961	1.74327	0.35616	4.89462	9.84944e-07	2.05902e-05
Zm00001d036886	5.58696	6.02902	1.90546	3.16408	0.00155577	0.013095
Zm00001d036913	7.1786	4.86778	1.7486	2.78381	0.0053724	0.0359347
Zm00001d036922	14.8172	5.99731	1.57525	3.80721	0.000140541	0.00170235
Zm00001d036936	127.304	1.77492	0.300324	5.91001	3.42081e-09	1.08025e-07
Zm00001d036940	161.488	1.01353	0.260642	3.88858	0.000100831	0.00126354
Zm00001d036951	112.754	2.72834	0.336572	8.10625	5.22047e-16	3.52967e-14
Zm00001d036965	642.785	-1.40893	0.159088	-8.85632	8.26969e-19	7.04682e-17
Zm00001d036975	90.05	6.00612	0.672121	8.93607	4.03254e-19	3.5489e-17
Zm00001d036993	30.9378	-1.79753	0.592105	-3.03583	0.00239875	0.0187227
Zm00001d036995	78.1771	-1.29534	0.406629	-3.18556	0.00144475	0.0123189
Zm00001d037007	38.3247	-3.20592	0.606739	-5.28385	1.26497e-07	3.08955e-06
Zm00001d037009	56.8523	9.37554	1.4959	6.2675	3.6688e-10	1.32541e-08
Zm00001d037011	54.3924	-4.43066	0.633932	-6.98917	2.7652e-12	1.31836e-10
Zm00001d037012	302.701	-5.95507	0.39009	-15.2659	1.29045e-52	4.61843e-50
Zm00001d037040	17.9029	-3.3444	0.900616	-3.71346	0.000204447	0.00235932
Zm00001d037043	16.3232	5.16388	1.26785	4.07294	4.64239e-05	0.000642657
Zm00001d037052	233.509	-1.02616	0.235763	-4.3525	1.34592e-05	0.000214659
Zm00001d037160	61.2224	2.06751	0.424283	4.87296	1.09941e-06	2.26655e-05
Zm00001d037194	92.0459	2.43312	0.362994	6.70291	2.04306e-11	8.62263e-10
Zm00001d037204	22.5517	3.51038	0.79491	4.41607	1.0051e-05	0.000165211
Zm00001d037217	19.0917	6.33288	1.53509	4.12542	3.70059e-05	0.000526677
Zm00001d037223	75.6563	3.87688	0.474671	8.16751	3.1483e-16	2.2007e-14
Zm00001d037260	33.3323	3.31508	0.643235	5.15376	2.55319e-07	5.99063e-06
Zm00001d037288	36.4077	3.56313	0.66123	5.38864	7.09922e-08	1.8131e-06
Zm00001d037323	173.398	1.91886	0.275542	6.96395	3.3086e-12	1.5603e-10
Zm00001d037328	523.871	2.08931	0.176495	11.8378	2.48953e-32	4.28359e-30
Zm00001d037383	37.2229	4.95515	0.802527	6.17444	6.63978e-10	2.3267e-08
Zm00001d037387	22.1559	6.55438	1.50895	4.34367	1.40119e-05	0.000222812
Zm00001d037391	9.06806	6.72732	1.74039	3.86541	0.000110905	0.00137565
Zm00001d037448	67.5624	1.73245	0.435189	3.98092	6.86491e-05	0.000901948
Zm00001d037494	17.2516	4.14055	0.997205	4.15215	3.2936e-05	0.00047633
Zm00001d037513	308.823	3.45924	0.246188	14.0512	7.57556e-45	2.05397e-42
Zm00001d037515	27.7454	1.84757	0.614492	3.00666	0.00264134	0.020309
Zm00001d037517	18.7098	-7.56627	1.60143	-4.72471	2.30449e-06	4.41522e-05
Zm00001d037518	1247.34	-1.19898	0.135957	-8.81883	1.15658e-18	9.70152e-17
Zm00001d037547	39.3016	2.25016	0.547469	4.11011	3.95469e-05	0.000558988
Zm00001d037550	420.148	2.16685	0.185431	11.6854	1.51278e-31	2.50654e-29
Zm00001d037577	132.55	-1.17363	0.296647	-3.95632	7.61122e-05	0.000986481
Zm00001d037610	122.367	1.03948	0.294867	3.52524	0.000423095	0.00440587
Zm00001d037628	121.864	3.16005	0.337911	9.35173	8.62274e-21	8.57228e-19
Zm00001d037652	31.5256	4.70388	0.831153	5.65946	1.51849e-08	4.34474e-07
Zm00001d037693	542.782	1.27953	0.170921	7.48612	7.094e-14	3.94238e-12
Zm00001d037743	427.434	1.03362	0.208476	4.95796	7.12377e-07	1.53341e-05
Zm00001d037751	181.869	1.13148	0.281678	4.01693	5.89607e-05	0.000790522
Zm00001d037776	52.0832	1.95081	0.475228	4.10501	4.04305e-05	0.000569977
Zm00001d037814	76.0127	-1.23637	0.375431	-3.2932	0.000990551	0.00896741
Zm00001d037837	20.4489	-6.2336	1.57054	-3.96908	7.21499e-05	0.000941949
Zm00001d037894	59.1455	1.15149	0.43446	2.65039	0.00803994	0.04952
Zm00001d037918	19.6867	-2.81994	0.856285	-3.29322	0.000990455	0.00896741
Zm00001d037941	92.3975	-1.91609	0.375102	-5.10817	3.25292e-07	7.44372e-06
Zm00001d037944	18.6132	3.6696	0.894101	4.10423	4.05667e-05	0.000571597
Zm00001d037949	179.345	-1.62711	0.276648	-5.88152	4.06505e-09	1.25853e-07
Zm00001d037983	68.8198	9.65125	1.48738	6.48875	8.65504e-11	3.37672e-09
Zm00001d038004	25.3956	2.3328	0.695625	3.35353	0.000797885	0.00750414
Zm00001d038020	172.35	1.1167	0.257755	4.3324	1.47496e-05	0.00023275
Zm00001d038048	104.092	1.11337	0.319681	3.48274	0.000496314	0.0050234
Zm00001d038064	48.5411	1.30036	0.469611	2.76901	0.00562262	0.0372924
Zm00001d038066	20.3146	2.64604	0.775574	3.41171	0.000645564	0.00628974
Zm00001d038094	11.2212	7.03438	1.68717	4.16935	3.05472e-05	0.000447325
Zm00001d038126	132.06	1.2558	0.375922	3.34059	0.000836008	0.00780526
Zm00001d038129	242.377	-8.82245	1.04292	-8.45934	2.68888e-17	2.02171e-15
Zm00001d038135	20.4655	2.7185	0.765191	3.5527	0.000381298	0.00401838
Zm00001d038143	178.61	1.29421	0.251749	5.14089	2.7344e-07	6.33819e-06
Zm00001d038163	129.225	-2.96499	0.332306	-8.92246	4.56035e-19	3.96146e-17
Zm00001d038177	105.898	1.11302	0.319124	3.48773	0.000487138	0.00494919
Zm00001d038197	9.58664	6.80783	1.72625	3.94371	8.02323e-05	0.00102994
Zm00001d038207	58.1153	4.45773	0.581708	7.66318	1.81384e-14	1.0724e-12
Zm00001d038252	352.937	-5.03913	0.29565	-17.0443	3.85548e-65	2.02919e-62
Zm00001d038278	208.827	-11.0525	1.45985	-7.57098	3.70409e-14	2.13818e-12
Zm00001d038279	26.4328	-8.06835	1.55288	-5.19572	2.03924e-07	4.83973e-06
Zm00001d038293	36.9974	-2.84234	0.588083	-4.83322	1.34342e-06	2.72152e-05
Zm00001d038296	427.962	-1.02459	0.177103	-5.78527	7.23948e-09	2.17363e-07
Zm00001d038299	192.339	1.00451	0.244281	4.11212	3.92043e-05	0.000555314
Zm00001d038300	800.222	1.26605	0.166085	7.62291	2.48012e-14	1.4567e-12
Zm00001d038439	217.785	-2.90043	0.267883	-10.8272	2.55836e-27	3.6143e-25
Zm00001d038447	756.885	1.07987	0.149169	7.23926	4.51152e-13	2.32434e-11
Zm00001d038453	2168.1	-1.80641	0.11666	-15.4845	4.41733e-54	1.64681e-51
Zm00001d038505	37.2234	8.76398	1.5233	5.75327	8.75349e-09	2.58199e-07
Zm00001d038511	27.7089	1.75863	0.642774	2.736	0.00621909	0.0403805
Zm00001d038522	60.3582	1.94943	0.427043	4.56495	4.99616e-06	8.88126e-05
Zm00001d038532	277.748	1.39733	0.256399	5.44984	5.04144e-08	1.32022e-06
Zm00001d038631	105.421	-1.45274	0.386107	-3.76254	0.000168199	0.00199505
Zm00001d038664	11.1739	7.02903	1.68971	4.15991	3.18371e-05	0.000462681
Zm00001d038675	88.8275	-1.29255	0.369528	-3.49786	0.000469016	0.00479228
Zm00001d038676	511.308	1.19311	0.177361	6.727	1.73201e-11	7.39118e-10
Zm00001d038694	19.2261	3.67655	0.906195	4.05713	4.96804e-05	0.000680368
Zm00001d038699	300.79	2.15097	0.225998	9.51765	1.77132e-21	1.87189e-19
Zm00001d038700	11.6239	3.32137	1.11445	2.98028	0.00287983	0.0218116
Zm00001d038702	8.47068	6.63028	1.76975	3.74646	0.000179349	0.00210682
Zm00001d038717	354.369	-1.40697	0.207963	-6.76549	1.32863e-11	5.76141e-10
Zm00001d038726	68.1476	6.20978	0.813574	7.63272	2.29849e-14	1.35298e-12
Zm00001d038741	12.1973	-6.96085	1.67097	-4.16577	3.10309e-05	0.000451944
Zm00001d038811	46.2445	1.5312	0.483873	3.16447	0.00155363	0.0130894
Zm00001d038820	174.229	-1.5581	0.265639	-5.86548	4.47831e-09	1.37694e-07
Zm00001d038826	10.2155	-6.69442	1.71234	-3.90952	9.24789e-05	0.0011709
Zm00001d038837	23.0713	8.07356	1.57061	5.14038	2.74177e-07	6.34436e-06
Zm00001d038867	25.3321	5.08938	1.03015	4.94044	7.7948e-07	1.66186e-05
Zm00001d038874	87.5129	1.89191	0.363923	5.19866	2.0073e-07	4.76814e-06
Zm00001d038914	1211.4	-1.33122	0.133235	-9.99153	1.66002e-23	1.96292e-21
Zm00001d038953	22.4896	8.03705	1.57122	5.11518	3.13447e-07	7.19106e-06
Zm00001d038964	126.07	1.0252	0.303135	3.38199	0.000719632	0.00690116
Zm00001d038969	33.8447	1.64671	0.573152	2.87308	0.00406489	0.0288421
Zm00001d038992	88.3307	7.01238	0.898108	7.80794	5.81291e-15	3.59516e-13
Zm00001d039010	287.987	1.12196	0.224998	4.98652	6.14757e-07	1.33722e-05
Zm00001d039021	144.188	1.20623	0.282092	4.27602	1.90261e-05	0.000292664
Zm00001d039037	1226.94	-1.03713	0.128563	-8.0671	7.19885e-16	4.80676e-14
Zm00001d039040	517.775	1.17283	0.17398	6.74116	1.57123e-11	6.76967e-10
Zm00001d039052	58.3991	-1.51404	0.431261	-3.51074	0.000446865	0.00460982
Zm00001d039110	95.5433	1.19057	0.339597	3.50583	0.000455193	0.00467926
Zm00001d039136	5.66575	6.04685	1.91394	3.15937	0.00158108	0.0132831
Zm00001d039166	862.32	-1.2795	0.146712	-8.7212	2.75266e-18	2.24581e-16
Zm00001d039204	57.9089	2.08678	0.443798	4.7021	2.57501e-06	4.89854e-05
Zm00001d039251	55.1731	1.55065	0.447278	3.46687	0.000526562	0.00527584
Zm00001d039264	82.5013	5.12073	0.562798	9.0987	9.14202e-20	8.37509e-18
Zm00001d039283	560.446	1.23264	0.169272	7.28201	3.28889e-13	1.71418e-11
Zm00001d039293	318.135	4.30397	0.553916	7.77008	7.84354e-15	4.80677e-13
Zm00001d039299	736.306	-1.05418	0.14701	-7.17083	7.45454e-13	3.77537e-11
Zm00001d039300	249.027	2.37319	0.230332	10.3033	6.80738e-25	8.43992e-23
Zm00001d039301	108.097	-6.05546	0.656884	-9.21846	3.01385e-20	2.82859e-18
Zm00001d039307	17.1077	5.11764	1.2319	4.15428	3.26313e-05	0.000472433
Zm00001d039309	5.35918	5.96773	1.92326	3.10291	0.00191625	0.0156245
Zm00001d039315	86.4694	-1.29971	0.358179	-3.62866	0.000284893	0.00313406
Zm00001d039318	108.91	-1.23704	0.339519	-3.64352	0.000268938	0.00298793
Zm00001d039338	31.8728	1.81556	0.569905	3.18573	0.0014439	0.0123156
Zm00001d039364	43.0296	3.49499	0.607076	5.75709	8.55758e-09	2.53255e-07
Zm00001d039366	10.145	2.98055	1.10808	2.68984	0.00714867	0.0452772
Zm00001d039373	5.83035	-5.90003	1.89685	-3.11043	0.00186814	0.015302
Zm00001d039388	37.8224	3.08096	0.663031	4.64678	3.37157e-06	6.20712e-05
Zm00001d039440	58.7978	7.98103	1.43103	5.57712	2.44533e-08	6.77374e-07
Zm00001d039494	8.07816	6.55893	1.78433	3.67586	0.000237049	0.00267572
Zm00001d039544	86.9113	5.72794	1.58813	3.60673	0.000310083	0.00338756
Zm00001d039545	10.7656	6.97336	1.70648	4.0864	4.38111e-05	0.000610263
Zm00001d039566	70.7238	-1.40291	0.391657	-3.58199	0.000340992	0.0036641
Zm00001d039577	4.17261	-5.40638	2.03404	-2.65795	0.00786185	0.0486672
Zm00001d039624	437.836	1.0282	0.208964	4.92045	8.63448e-07	1.82207e-05
Zm00001d039640	123.335	-1.93965	0.329325	-5.88978	3.86712e-09	1.2014e-07
Zm00001d039669	15.1631	2.74032	0.90402	3.03126	0.00243534	0.0189751
Zm00001d039670	892.834	1.1231	0.140743	7.97978	1.46591e-15	9.52733e-14
Zm00001d039684	61.7954	-9.29629	1.49159	-6.23247	4.59151e-10	1.63455e-08
Zm00001d039713	7.44927	6.44406	1.80046	3.57912	0.000344751	0.00369414
Zm00001d039715	46.2537	1.46885	0.479379	3.06407	0.00218345	0.0173017
Zm00001d039721	61.4217	6.05773	0.81803	7.40526	1.30893e-13	7.14528e-12
Zm00001d039732	249.623	1.64334	0.220213	7.46253	8.48795e-14	4.68793e-12
Zm00001d039837	1904.41	1.16022	0.118948	9.75398	1.77368e-22	1.98371e-20
Zm00001d039848	2685.96	1.21901	0.109216	11.1614	6.29829e-29	9.28894e-27
Zm00001d039866	213.901	1.4384	0.232631	6.18318	6.28228e-10	2.20718e-08
Zm00001d039937	6.43033	-6.02623	1.8519	-3.25408	0.00113761	0.0100877
Zm00001d039963	146.766	1.19844	0.293174	4.08782	4.35439e-05	0.000607171
Zm00001d040027	117.174	-2.24157	0.333605	-6.71922	1.82695e-11	7.78397e-10
Zm00001d040028	2698.15	-2.38228	0.127309	-18.7125	3.91627e-78	2.92001e-75
Zm00001d040094	54.0981	1.36081	0.442015	3.07865	0.00207939	0.0166711
Zm00001d040111	7.74216	4.08517	1.52485	2.67906	0.00738287	0.0463573
Zm00001d040130	787.936	1.18672	0.15346	7.7331	1.04963e-14	6.34551e-13
Zm00001d040133	5.18231	-5.70999	1.95164	-2.92573	0.00343647	0.0251418
Zm00001d040145	19.5267	4.83573	1.08	4.47751	7.55173e-06	0.000127969
Zm00001d040210	16.2084	2.39707	0.866685	2.76579	0.00567857	0.0375892
Zm00001d040220	117.361	1.25955	0.321847	3.91352	9.09598e-05	0.00115494
Zm00001d040239	43.6112	8.99364	1.51307	5.94395	2.78229e-09	8.88018e-08
Zm00001d040244	131.658	1.05933	0.295066	3.59014	0.000330504	0.00357363
Zm00001d040275	77.5716	1.29026	0.394087	3.27406	0.00106015	0.00948551
Zm00001d040280	138.211	2.73411	0.308674	8.85762	8.17436e-19	6.98778e-17
Zm00001d040297	16.5966	2.61443	0.881837	2.96476	0.00302919	0.0227249
Zm00001d040308	4.66805	-5.57483	1.98203	-2.81268	0.00491302	0.0335475
Zm00001d040325	43.7444	3.79353	0.643887	5.8916	3.82463e-09	1.19234e-07
Zm00001d040326	41.5026	1.49623	0.550454	2.71818	0.00656425	0.0421828
Zm00001d040358	7.05607	-6.17214	1.81933	-3.39253	0.000692507	0.00667922
Zm00001d040414	9.09957	6.73172	1.74028	3.86819	0.000109645	0.00136381
Zm00001d040466	1203.92	1.0716	0.14557	7.36145	1.81928e-13	9.82555e-12
Zm00001d040468	177.122	-1.17371	0.261813	-4.48302	7.35952e-06	0.000125266
Zm00001d040507	19.4326	7.82727	1.58988	4.92317	8.51521e-07	1.80112e-05
Zm00001d040519	258.239	3.0331	0.254274	11.9285	8.41166e-33	1.49527e-30
Zm00001d040527	109.704	1.38337	0.311936	4.4348	9.21576e-06	0.00015317
Zm00001d040545	28.7085	3.61294	0.739712	4.88425	1.03823e-06	2.15531e-05
Zm00001d040550	646.819	9.14382	0.667293	13.7029	9.76021e-43	2.47154e-40
Zm00001d040589	56.1643	1.44245	0.440414	3.27522	0.00105581	0.00945231
Zm00001d040614	140.008	1.33247	0.303575	4.38927	1.13731e-05	0.000184792
Zm00001d040684	36.3445	1.64561	0.536398	3.06789	0.00215575	0.0171197
Zm00001d040704	40.6349	-4.88935	0.799028	-6.11912	9.40927e-10	3.22559e-08
Zm00001d040705	424.837	3.03442	0.233581	12.9908	1.37887e-38	3.19066e-36
Zm00001d040803	485.493	1.26317	0.189363	6.67058	2.54786e-11	1.07026e-09
Zm00001d040986	422.319	-1.08138	0.195844	-5.52166	3.35806e-08	9.02273e-07
Zm00001d041038	10.7026	6.96586	1.69881	4.10043	4.12377e-05	0.00057953
Zm00001d041099	183.543	-10.8644	1.46411	-7.4205	1.16677e-13	6.39154e-12
Zm00001d041164	13.4216	7.29191	1.65402	4.4086	1.04043e-05	0.000170392
Zm00001d041168	22.9943	5.61338	1.18849	4.72311	2.32262e-06	4.43728e-05
Zm00001d041201	510.13	1.02598	0.171726	5.97451	2.30785e-09	7.49966e-08
Zm00001d041204	100.325	2.41131	0.386495	6.23892	4.40608e-10	1.57481e-08
Zm00001d041417	10.8307	4.56698	1.36747	3.33974	0.000838557	0.00781694
Zm00001d041437	38.3801	1.53284	0.548668	2.79375	0.00521009	0.0351127
Zm00001d041578	1073.97	1.75422	0.135609	12.9358	2.82583e-38	6.48299e-36
Zm00001d041604	79.8403	1.01336	0.382286	2.65079	0.00803046	0.0494843
Zm00001d041712	23.9403	2.15373	0.702621	3.06529	0.00217461	0.0172389
Zm00001d041732	68.8886	1.03517	0.389868	2.65517	0.00792681	0.0489648
Zm00001d041774	57.0772	-1.64415	0.437418	-3.75876	0.000170757	0.00202092
Zm00001d041776	183.443	9.63396	1.40055	6.87868	6.04084e-12	2.74362e-10
Zm00001d041777	88.2112	8.57712	1.41681	6.05381	1.41458e-09	4.68767e-08
Zm00001d041859	34.9758	8.67463	1.52653	5.68258	1.32678e-08	3.81708e-07
Zm00001d041929	7.46503	6.44674	1.79843	3.58465	0.000337529	0.00363601
Zm00001d041958	56.2087	2.5512	0.47211	5.40381	6.52387e-08	1.67733e-06
Zm00001d041972	68.7726	-2.09109	0.406618	-5.14265	2.70893e-07	6.29007e-06
Zm00001d041976	18.7177	7.77241	1.59442	4.87477	1.08933e-06	2.24921e-05
Zm00001d042022	444.251	2.01948	0.1936	10.4312	1.78633e-25	2.28327e-23
Zm00001d042030	90.6178	-1.18913	0.353072	-3.36795	0.000757299	0.00718537
Zm00001d042031	7.81887	6.51167	1.79773	3.62215	0.000292163	0.00320615
Zm00001d042071	172.165	-10.772	1.46527	-7.35152	1.95963e-13	1.05412e-11
Zm00001d042072	328.424	-11.7067	1.45462	-8.04795	8.41902e-16	5.60752e-14
Zm00001d042107	37.193	2.27954	0.636051	3.58389	0.000338511	0.00364326
Zm00001d042113	76.2886	4.02422	0.476348	8.44806	2.96195e-17	2.21461e-15
Zm00001d042120	12.5737	4.63935	1.30119	3.56546	0.000363216	0.00386117
Zm00001d042130	597.486	-1.26156	0.167927	-7.51255	5.79854e-14	3.25616e-12
Zm00001d042140	6.10554	6.15746	1.8732	3.28714	0.00101212	0.00911349
Zm00001d042148	136.58	-1.09229	0.284913	-3.83377	0.000126194	0.00155025
Zm00001d042277	17.6219	6.21634	1.53998	4.03663	5.42253e-05	0.000736224
Zm00001d042285	37.0347	1.66928	0.530941	3.14401	0.00166651	0.0138963
Zm00001d042425	79.2273	1.83848	0.42541	4.32166	1.54858e-05	0.000242896
Zm00001d042433	220.353	-1.3603	0.232887	-5.84103	5.18798e-09	1.58066e-07
Zm00001d042540	3230.58	2.42112	0.11677	20.7341	1.707e-95	2.18187e-92
Zm00001d042541	701.569	2.35596	0.160623	14.6676	1.03914e-48	3.24331e-46
Zm00001d042580	58.4383	3.30507	0.494424	6.68468	2.31428e-11	9.75196e-10
Zm00001d042619	37.1746	2.54166	0.55724	4.56116	5.08708e-06	9.03091e-05
Zm00001d042692	23.8947	-6.4695	1.55272	-4.16657	3.09217e-05	0.000451927
Zm00001d042727	32.5041	-1.56211	0.584259	-2.67365	0.00750298	0.046989
Zm00001d042736	12.2584	7.16237	1.66816	4.29356	1.75827e-05	0.000272491
Zm00001d042737	21.8049	-4.28176	0.947043	-4.52119	6.14928e-06	0.00010649
Zm00001d042767	352.818	1.3493	0.213302	6.32578	2.51955e-10	9.28979e-09
Zm00001d042813	4435.8	1.01001	0.113326	8.91246	4.99114e-19	4.30778e-17
Zm00001d042848	48.3657	2.03619	0.474579	4.29052	1.78259e-05	0.000275306
Zm00001d042876	291.638	-2.95571	0.233144	-12.6777	7.8649e-37	1.63651e-34
Zm00001d042880	53.8986	-1.34639	0.458335	-2.93757	0.003308	0.0244004
Zm00001d042980	96.079	-1.76435	0.342243	-5.15523	2.53314e-07	5.94878e-06
Zm00001d042994	138.202	7.23419	0.76992	9.39603	5.6663e-21	5.76117e-19
Zm00001d043047	208.006	1.5702	0.245	6.40897	1.46503e-10	5.51535e-09
Zm00001d043048	26.1527	2.44973	0.658034	3.72279	0.00019703	0.00228354
Zm00001d043100	10.7332	-6.77179	1.69524	-3.99459	6.48053e-05	0.000856782
Zm00001d043121	18.1174	4.30946	1.0194	4.22747	2.36337e-05	0.00035599
Zm00001d043141	125.103	-10.3158	1.46899	-7.02236	2.18156e-12	1.05699e-10
Zm00001d043142	5.52863	-5.81974	1.90916	-3.04833	0.00230114	0.0181029
Zm00001d043171	14.3447	2.56415	0.888429	2.88616	0.00389975	0.0279139
Zm00001d043215	101.915	4.72284	0.470441	10.0392	1.02542e-23	1.22877e-21
Zm00001d043232	112.713	1.91405	0.356402	5.37049	7.85251e-08	1.98472e-06
Zm00001d043248	47.024	1.30366	0.467109	2.79092	0.00525592	0.0353317
Zm00001d043268	36.2178	8.72418	1.52766	5.71081	1.12438e-08	3.26278e-07
Zm00001d043299	180.134	2.37414	0.293157	8.09855	5.56197e-16	3.75111e-14
Zm00001d043354	414.912	-7.13194	0.467662	-15.2502	1.64077e-52	5.71968e-50
Zm00001d043361	191.637	1.08953	0.281759	3.86689	0.000110233	0.00136922
Zm00001d043381	46.3084	-8.87961	1.50674	-5.89328	3.78609e-09	1.18308e-07
Zm00001d043411	354.318	-1.07008	0.19178	-5.57972	2.4091e-08	6.68718e-07
Zm00001d043419	65.6055	1.91913	0.417492	4.59681	4.2901e-06	7.73371e-05
Zm00001d043420	124.424	2.78059	0.351019	7.92149	2.34686e-15	1.49987e-13
Zm00001d043421	54.0342	-1.23713	0.442074	-2.79846	0.00513468	0.0346925
Zm00001d043430	691.926	3.25881	0.195418	16.6761	1.95553e-62	1.00943e-59
Zm00001d043458	120.372	5.42877	0.502556	10.8023	3.35637e-27	4.71684e-25
Zm00001d043471	19.2722	-7.61549	1.58862	-4.79376	1.63683e-06	3.24728e-05
Zm00001d043538	876.423	1.42156	0.151346	9.39278	5.84373e-21	5.91915e-19
Zm00001d043564	10.8307	4.56698	1.36747	3.33974	0.000838557	0.00781694
Zm00001d043570	59.7179	-1.49199	0.444851	-3.3539	0.000796813	0.00749931
Zm00001d043579	263.377	6.98621	0.526388	13.272	3.36555e-40	7.92439e-38
Zm00001d043674	118.037	1.525	0.346044	4.40695	1.04835e-05	0.000171375
Zm00001d043687	5.5712	6.02543	1.91039	3.15404	0.00161029	0.0134905
Zm00001d043705	42.5389	-1.52177	0.507724	-2.99724	0.00272434	0.0208339
Zm00001d043729	38.1774	2.3431	0.545606	4.29449	1.75092e-05	0.000271823
Zm00001d043731	30.1501	4.60358	0.838623	5.48945	4.03196e-08	1.07048e-06
Zm00001d043786	45.455	3.47278	0.56752	6.11923	9.40282e-10	3.22559e-08
Zm00001d043808	23.7836	2.42337	0.689031	3.51708	0.000436326	0.00451324
Zm00001d043868	17.6719	2.28403	0.786249	2.90497	0.00367288	0.0265663
Zm00001d043870	46.7973	1.50286	0.473849	3.1716	0.001516	0.0128125
Zm00001d043921	38.6457	1.63522	0.537733	3.04096	0.00235827	0.0184927
Zm00001d043925	14.6235	7.41728	1.63587	4.53414	5.78388e-06	0.000100878
Zm00001d043929	206.052	1.34465	0.274125	4.90525	9.33099e-07	1.96133e-05
Zm00001d043938	124.042	1.55378	0.322333	4.82042	1.43255e-06	2.88015e-05
Zm00001d043973	127.686	-1.07968	0.299599	-3.60375	0.00031366	0.00341691
Zm00001d043988	21.9844	4.92319	1.04088	4.72984	2.24698e-06	4.32045e-05
Zm00001d043992	218.974	-1.14846	0.229738	-4.99901	5.76258e-07	1.25755e-05
Zm00001d044045	954.023	2.02201	0.145138	13.9316	4.07245e-44	1.07169e-41
Zm00001d044083	295.388	1.49004	0.209087	7.12642	1.03012e-12	5.17801e-11
Zm00001d044114	5.03686	5.88009	1.95474	3.00813	0.00262863	0.0202345
Zm00001d044142	184.756	1.64051	0.271197	6.04913	1.45627e-09	4.81989e-08
Zm00001d044165	1464.97	-13.864	1.4479	-9.57524	1.01617e-21	1.09168e-19
Zm00001d044183	20.1271	2.33676	0.757437	3.08509	0.00203493	0.0164029
Zm00001d044192	35.2209	4.95507	0.840525	5.89521	3.7421e-09	1.17206e-07
Zm00001d044239	12.2312	5.67355	1.60834	3.52757	0.000419389	0.00437005
Zm00001d044300	123.764	1.18736	0.296664	4.00238	6.27097e-05	0.00083564
Zm00001d044342	22.7595	2.26134	0.712006	3.17601	0.00149317	0.0126594
Zm00001d044404	5.91606	-5.91889	1.88502	-3.13996	0.00168969	0.0140547
Zm00001d044419	95.3568	1.02611	0.330454	3.10515	0.00190185	0.0155425
Zm00001d044423	108.661	1.31363	0.329666	3.98473	6.75562e-05	0.00088933
Zm00001d044437	39.3135	8.84301	1.51832	5.8242	5.73852e-09	1.73853e-07
Zm00001d044455	2458.92	1.62186	0.146906	11.0401	2.44638e-28	3.53042e-26
Zm00001d044456	4.30625	5.6514	2.03107	2.78248	0.0053946	0.0360562
Zm00001d044494	23.5279	3.70036	0.823439	4.49378	6.99688e-06	0.000119396
Zm00001d044538	14.118	4.17689	1.14924	3.63449	0.000278531	0.00307437
Zm00001d044541	46.4368	2.02464	0.502059	4.03268	5.51441e-05	0.000746811
Zm00001d044549	43.6768	-1.87825	0.498016	-3.77146	0.000162297	0.00193359
Zm00001d044579	98.6612	1.79222	0.345207	5.19172	2.08356e-07	4.94055e-06
Zm00001d044580	56.6524	3.19719	0.509396	6.27642	3.46456e-10	1.2567e-08
Zm00001d044605	35.8958	3.4955	0.633097	5.52127	3.36564e-08	9.03406e-07
Zm00001d044639	203.193	1.48098	0.248879	5.95061	2.67143e-09	8.57733e-08
Zm00001d044666	44.0462	1.37061	0.477585	2.86988	0.0041063	0.029085
Zm00001d044680	31.163	1.88442	0.578989	3.25468	0.0011352	0.0100731
Zm00001d044683	30.832	2.01549	0.590431	3.41359	0.000641133	0.00625911
Zm00001d044685	92.0931	10.0725	1.4883	6.76777	1.30787e-11	5.68975e-10
Zm00001d044686	1614.94	3.59552	0.414611	8.67204	4.24439e-18	3.38065e-16
Zm00001d044760	25.3828	1.74586	0.637497	2.73862	0.00616986	0.0401287
Zm00001d044763	159.488	1.49318	0.269209	5.54653	2.91392e-08	7.90054e-07
Zm00001d044767	138.908	6.92955	0.702549	9.86343	5.99664e-23	6.90824e-21
Zm00001d044798	41.0605	3.23894	0.571716	5.66529	1.46777e-08	4.20917e-07
Zm00001d044801	51.9536	2.46199	0.485152	5.07468	3.88143e-07	8.76243e-06
Zm00001d044826	331.864	-1.29729	0.200483	-6.47081	9.74811e-11	3.78667e-09
Zm00001d044838	177.266	-1.61042	0.273171	-5.89528	3.74053e-09	1.17206e-07
Zm00001d044863	53.147	-3.40998	0.5529	-6.16744	6.94025e-10	2.4225e-08
Zm00001d044872	11.0717	3.06048	1.07052	2.85887	0.0042516	0.0298747
Zm00001d044874	1006.82	3.11152	0.154273	20.1689	1.83768e-90	2.0553e-87
Zm00001d044877	173.079	1.23566	0.255046	4.84485	1.26707e-06	2.58243e-05
Zm00001d044902	1100.77	1.6748	0.14733	11.3676	6.06203e-30	9.19306e-28
Zm00001d044907	454.051	-1.78755	0.185284	-9.64761	5.03133e-22	5.51229e-20
Zm00001d044911	49.4188	9.17324	1.50338	6.10175	1.04916e-09	3.5829e-08
Zm00001d044912	62.1843	8.0627	1.42826	5.64513	1.65054e-08	4.67834e-07
Zm00001d044944	74.8754	1.10383	0.39205	2.81554	0.00486947	0.0332892
Zm00001d044951	46.3928	2.59396	0.50384	5.14838	2.62748e-07	6.13276e-06
Zm00001d044954	37.6117	-2.08499	0.54769	-3.80689	0.000140728	0.00170384
Zm00001d044972	129.945	-2.02311	0.301814	-6.70318	2.03929e-11	8.62023e-10
Zm00001d044984	15.2839	7.47955	1.62872	4.59228	4.38427e-06	7.89815e-05
Zm00001d045018	29.7269	8.43952	1.54202	5.47303	4.42406e-08	1.16651e-06
Zm00001d045019	23.8415	2.00901	0.679367	2.95719	0.00310461	0.0231483
Zm00001d045105	84.6451	2.60716	0.382169	6.82199	8.97853e-12	3.9835e-10
Zm00001d045125	647.275	1.38966	0.163358	8.50684	1.78737e-17	1.36297e-15
Zm00001d045138	135.359	1.09759	0.305327	3.59481	0.000324631	0.00352213
Zm00001d045210	34.2708	3.85491	0.692947	5.56307	2.6507e-08	7.28996e-07
Zm00001d045231	48.658	1.74313	0.467345	3.72986	0.000191588	0.0022272
Zm00001d045301	9.61205	-6.60169	1.74292	-3.78772	0.000152038	0.00182514
Zm00001d045302	361.243	3.70652	0.233268	15.8895	7.4896e-57	3.00053e-54
Zm00001d045340	226.945	-1.00965	0.232824	-4.33654	1.44744e-05	0.000228812
Zm00001d045348	188.908	1.22822	0.256964	4.77972	1.75541e-06	3.44183e-05
Zm00001d045377	54.4217	4.00977	0.555306	7.22084	5.1669e-13	2.64172e-11
Zm00001d045390	52.0975	-4.98637	0.725239	-6.87548	6.17812e-12	2.80123e-10
Zm00001d045392	93.4624	-2.83037	0.401217	-7.05445	1.73289e-12	8.48797e-11
Zm00001d045420	29.1898	1.73992	0.602819	2.8863	0.00389806	0.0279139
Zm00001d045447	167.562	1.11687	0.267282	4.17862	2.93286e-05	0.000431836
Zm00001d045454	172.23	7.22525	0.692281	10.4369	1.6828e-25	2.16123e-23
Zm00001d045456	94.3084	3.99515	0.432517	9.23699	2.5354e-20	2.39631e-18
Zm00001d045468	109.775	10.3251	1.47252	7.01186	2.35165e-12	1.13124e-10
Zm00001d045473	315.146	3.09347	0.220843	14.0076	1.40108e-44	3.72354e-42
Zm00001d045522	11.9191	-3.32188	1.13467	-2.92763	0.00341557	0.0250494
Zm00001d045595	15.0966	4.9893	1.26137	3.95545	7.63906e-05	0.000989019
Zm00001d045598	22.9274	2.67243	0.73046	3.65855	0.000253646	0.00283918
Zm00001d045627	17.4528	7.67077	1.60939	4.76626	1.8768e-06	3.66854e-05
Zm00001d045640	13.8917	3.26064	0.999187	3.26329	0.00110125	0.00981728
Zm00001d045660	60.7629	3.67314	0.515588	7.12419	1.04696e-12	5.25279e-11
Zm00001d045670	55.7784	2.6816	0.473974	5.6577	1.53419e-08	4.37164e-07
Zm00001d045733	368.952	-9.42971	1.03723	-9.09124	9.79156e-20	8.93963e-18
Zm00001d045752	63.2959	9.53034	1.49091	6.39232	1.63393e-10	6.14256e-09
Zm00001d045760	407.009	-6.16001	0.359119	-17.1531	5.95547e-66	3.26238e-63
Zm00001d045786	29.1458	3.18888	0.691432	4.61199	3.98831e-06	7.24809e-05
Zm00001d045787	55.7356	-2.40086	0.479285	-5.00926	5.46409e-07	1.20005e-05
Zm00001d045793	26.0989	2.49035	0.660719	3.76916	0.000163801	0.00194718
Zm00001d045836	43.8401	3.07334	0.549758	5.59036	2.26604e-08	6.32276e-07
Zm00001d045847	16.1727	-7.35713	1.62064	-4.53963	5.63519e-06	9.87063e-05
Zm00001d045859	15.2778	2.54687	0.863517	2.94942	0.00318375	0.0236138
Zm00001d045873	456.925	-1.31707	0.174651	-7.5412	4.65667e-14	2.63701e-12
Zm00001d045883	17.185	-3.26482	0.925148	-3.52897	0.000417182	0.00434874
Zm00001d045905	12.6297	3.52248	1.1224	3.13836	0.00169897	0.0141188
Zm00001d045909	12.2187	3.12267	1.09734	2.84567	0.00443184	0.0308985
Zm00001d045973	24.2567	-2.43369	0.736006	-3.30661	0.00094432	0.00863038
Zm00001d045993	75.3836	-1.63534	0.393245	-4.15857	3.20248e-05	0.000464906
Zm00001d046004	34.2981	2.5934	0.596807	4.34547	1.38978e-05	0.000221129
Zm00001d046043	10.8333	5.54143	1.63842	3.38217	0.000719154	0.00689904
Zm00001d046044	7.7716	6.50391	1.78761	3.63833	0.000274412	0.00303868
Zm00001d046131	33.2639	1.73114	0.584304	2.96273	0.00304921	0.0228345
Zm00001d046191	27.2179	-1.93323	0.64582	-2.99344	0.00275848	0.021029
Zm00001d046198	7.46503	6.44674	1.79843	3.58465	0.000337529	0.00363601
Zm00001d046234	1706.26	-2.54861	0.127461	-19.9953	6.05369e-89	6.24974e-86
Zm00001d046242	38.4729	1.75198	0.540856	3.23927	0.00119837	0.0105361
Zm00001d046247	77.0711	1.01592	0.363536	2.79456	0.00519707	0.0350678
Zm00001d046281	80.6357	1.11046	0.379436	2.9266	0.00342688	0.025098
Zm00001d046297	127.766	6.08727	0.59082	10.3031	6.82312e-25	8.43992e-23
Zm00001d046345	15.6467	5.04265	1.25264	4.02562	5.68257e-05	0.000766105
Zm00001d046354	11.676	4.01516	1.18819	3.37924	0.000726877	0.0069483
Zm00001d046357	694.517	3.27352	0.17456	18.753	1.83069e-78	1.40398e-75
Zm00001d046377	14.5422	5.97024	1.57942	3.78003	0.000156811	0.00187573
Zm00001d046405	102.772	-1.03729	0.319141	-3.25025	0.00115305	0.0102078
Zm00001d046474	40.8904	2.68651	0.542886	4.94857	7.4761e-07	1.60539e-05
Zm00001d046501	10.3684	3.41479	1.17008	2.91843	0.00351799	0.0256324
Zm00001d046510	116.862	1.06707	0.399737	2.66943	0.00759811	0.047474
Zm00001d046596	5592.71	-2.2273	0.135201	-16.474	5.64031e-61	2.70352e-58
Zm00001d046642	148.124	1.6326	0.279403	5.8432	5.12076e-09	1.56195e-07
Zm00001d046676	116.321	1.0206	0.308834	3.3047	0.000950781	0.00867466
Zm00001d046693	5.32766	5.96024	1.92436	3.09726	0.00195318	0.0158534
Zm00001d046714	132.418	-1.29476	0.291697	-4.43873	9.049e-06	0.000150807
Zm00001d046754	3258.85	-4.41491	0.150251	-29.3836	8.90915e-190	4.78279e-186
Zm00001d046775	10.1071	4.38283	1.35657	3.23082	0.00123436	0.0107854
Zm00001d046875	11.6514	3.94556	1.18056	3.34211	0.000831453	0.00777897
Zm00001d046881	31.9521	6.09913	1.1429	5.33652	9.47477e-08	2.3724e-06
Zm00001d046906	406.814	1.93896	0.187163	10.3597	3.7805e-25	4.74187e-23
Zm00001d046922	160.218	1.10095	0.266076	4.13775	3.50735e-05	0.000502371
Zm00001d046933	13.4343	3.10824	0.971457	3.19956	0.00137636	0.0118109
Zm00001d046935	79.4247	2.73417	0.39644	6.89682	5.31792e-12	2.4359e-10
Zm00001d046937	514.51	-2.75286	0.179546	-15.3324	4.64806e-53	1.68599e-50
Zm00001d046952	1698.14	-1.51859	0.122897	-12.3566	4.4891e-35	8.60689e-33
Zm00001d046978	284.476	-1.06551	0.207569	-5.13328	2.84736e-07	6.56606e-06
Zm00001d046986	10.3235	3.75463	1.21612	3.0874	0.00201917	0.0162954
Zm00001d046988	5.93836	-5.92909	1.90018	-3.12028	0.00180679	0.0148675
Zm00001d047013	91.4715	1.53391	0.351577	4.36294	1.28327e-05	0.000205891
Zm00001d047020	428.055	-1.15608	0.183754	-6.29146	3.14489e-10	1.15007e-08
Zm00001d047025	56.2143	2.17143	0.463104	4.68885	2.74749e-06	5.18623e-05
Zm00001d047055	50.7876	-1.34507	0.492184	-2.73286	0.00627867	0.0406984
Zm00001d047067	111.337	-1.02353	0.334934	-3.05592	0.0022437	0.017729
Zm00001d047069	94.0461	1.13345	0.340907	3.32481	0.00088478	0.00818094
Zm00001d047077	554.829	-2.20751	0.181582	-12.1571	5.25828e-34	9.66732e-32
Zm00001d047081	496.471	2.27149	0.191598	11.8555	2.01555e-32	3.49042e-30
Zm00001d047087	4999.23	1.05888	0.117159	9.03796	1.59623e-19	1.43297e-17
Zm00001d047090	18.3639	7.7457	1.59807	4.84692	1.25393e-06	2.56149e-05
Zm00001d047117	108.488	-4.19334	0.434298	-9.65544	4.66136e-22	5.17026e-20
Zm00001d047121	123.618	-1.53115	0.299728	-5.10846	3.248e-07	7.43881e-06
Zm00001d047124	175.647	-1.8422	0.273289	-6.74087	1.57442e-11	6.77254e-10
Zm00001d047150	79.9931	1.67546	0.367477	4.55936	5.13106e-06	9.07897e-05
Zm00001d047159	49.4766	1.81684	0.504098	3.60414	0.000313192	0.00341457
Zm00001d047177	69.0675	-9.45797	1.48684	-6.36113	2.00277e-10	7.47682e-09
Zm00001d047187	229.07	-1.40681	0.228281	-6.16262	7.1552e-10	2.48139e-08
Zm00001d047204	1346.64	-3.01305	0.134967	-22.3244	2.14065e-110	3.37995e-107
Zm00001d047211	37.6653	1.61445	0.536474	3.00938	0.0026178	0.0201685
Zm00001d047260	65.9581	2.78526	0.46682	5.96647	2.42447e-09	7.84069e-08
Zm00001d047266	11.3306	3.00374	1.10325	2.72263	0.00647651	0.0417189
Zm00001d047276	14.0268	2.79172	0.926061	3.01462	0.00257299	0.019886
Zm00001d047285	5.63664	-5.8507	1.90843	-3.06572	0.00217148	0.0172293
Zm00001d047295	15.3379	-7.29101	1.62711	-4.48097	7.4305e-06	0.000126074
Zm00001d047311	1031.55	-6.37272	0.264012	-24.138	9.98668e-129	2.43693e-125
Zm00001d047325	40.5661	2.01508	0.514859	3.91385	9.08347e-05	0.0011539
Zm00001d047351	80.7443	1.5069	0.370235	4.07011	4.69918e-05	0.000650059
Zm00001d047364	138.445	1.30041	0.285184	4.5599	5.11789e-06	9.06163e-05
Zm00001d047367	23.1479	5.04349	1.04901	4.80785	1.52564e-06	3.04925e-05
Zm00001d047399	11.9169	2.85701	1.01797	2.80657	0.00500718	0.0340174
Zm00001d047407	24.3691	2.09519	0.661799	3.1659	0.00154604	0.0130377
Zm00001d047418	169.97	-1.59826	0.262564	-6.08712	1.14956e-09	3.90179e-08
Zm00001d047427	104.603	-1.67163	0.358019	-4.6691	3.0252e-06	5.64297e-05
Zm00001d047452	53.7537	-1.35591	0.461275	-2.93949	0.0032875	0.0242759
Zm00001d047453	145.753	-1.10841	0.273058	-4.05923	4.92347e-05	0.000675297
Zm00001d047467	37.5143	8.77511	1.52339	5.76024	8.39935e-09	2.49122e-07
Zm00001d047480	367.185	-1.56302	0.189518	-8.24733	1.61974e-16	1.16561e-14
Zm00001d047505	139.217	2.92679	0.311995	9.3809	6.54111e-21	6.60062e-19
Zm00001d047509	21.7433	7.98793	1.57873	5.05972	4.19883e-07	9.4235e-06
Zm00001d047512	425.751	-1.40431	0.193294	-7.26518	3.72544e-13	1.9342e-11
Zm00001d047554	305.967	1.77134	0.203678	8.69675	3.41519e-18	2.75287e-16
Zm00001d047574	213.258	-1.17921	0.234699	-5.02435	5.05137e-07	1.11412e-05
Zm00001d047592	599.057	-2.46307	0.169145	-14.5619	4.90758e-48	1.51413e-45
Zm00001d047595	66.1862	-7.94894	1.47815	-5.37763	7.54706e-08	1.91835e-06
Zm00001d047659	18.8387	-3.19116	0.859234	-3.71396	0.000204045	0.00235568
Zm00001d047685	283.28	1.05657	0.221683	4.76614	1.87787e-06	3.66854e-05
Zm00001d047687	206.096	-2.21885	0.25757	-8.61453	7.0227e-18	5.51179e-16
Zm00001d047736	121.624	1.4295	0.341535	4.18553	2.84507e-05	0.000419641
Zm00001d047753	70.8872	2.1604	0.405642	5.32588	1.00466e-07	2.5039e-06
Zm00001d047837	94.7062	1.30729	0.337876	3.86914	0.000109219	0.00135914
Zm00001d047865	45.0193	-8.84013	1.50826	-5.86113	4.59721e-09	1.40866e-07
Zm00001d047883	151.635	1.64655	0.27878	5.90626	3.4997e-09	1.10387e-07
Zm00001d047893	572.514	-1.19732	0.171179	-6.99453	2.66157e-12	1.27347e-10
Zm00001d047933	2274.57	3.43276	0.146039	23.5058	3.56117e-122	7.35299e-119
Zm00001d047934	354.763	6.58951	0.404606	16.2862	1.23592e-59	5.62283e-57
Zm00001d047973	231.159	-1.24946	0.226637	-5.51304	3.52679e-08	9.43829e-07
Zm00001d047995	44.7911	2.16978	0.543887	3.98939	6.62444e-05	0.000874634
Zm00001d048003	320.985	-6.5196	0.453533	-14.3751	7.41261e-47	2.18648e-44
Zm00001d048020	87.0547	-2.50604	0.382742	-6.5476	5.84689e-11	2.31478e-09
Zm00001d048031	19.867	4.25879	0.991876	4.29368	1.75739e-05	0.000272491
Zm00001d048040	355.071	2.32969	0.217719	10.7004	1.01296e-26	1.3802e-24
Zm00001d048050	229.602	1.23862	0.226672	5.46438	4.64528e-08	1.22244e-06
Zm00001d048053	875.99	1.25873	0.15581	8.07863	6.54966e-16	4.39515e-14
Zm00001d048063	9.41743	-5.09804	1.71156	-2.97859	0.00289576	0.0219076
Zm00001d048073	151.567	-2.01366	0.287004	-7.01613	2.28098e-12	1.09921e-10
Zm00001d048082	19.7076	7.84747	1.58761	4.94293	7.69567e-07	1.64727e-05
Zm00001d048111	55.4318	1.71496	0.435525	3.93768	8.22739e-05	0.00105312
Zm00001d048179	15.1686	-3.0704	0.941518	-3.26111	0.00110975	0.00988321
Zm00001d048246	79.2452	-1.07926	0.366175	-2.94737	0.00320488	0.0237311
Zm00001d048312	72.7353	1.11792	0.375218	2.97938	0.0028883	0.0218634
Zm00001d048353	316.649	1.05955	0.199571	5.30914	1.10144e-07	2.72487e-06
Zm00001d048354	23	1.9513	0.711594	2.74215	0.00610376	0.0398437
Zm00001d048380	4.27474	5.64206	2.02597	2.78487	0.005355	0.0358426
Zm00001d048421	4.01544	5.55144	2.05928	2.69582	0.00702159	0.044588
Zm00001d048424	12059.5	-1.05665	0.100479	-10.5162	7.27671e-26	9.57458e-24
Zm00001d048448	16.9099	-3.53023	0.958432	-3.68334	0.000230199	0.00261711
Zm00001d048478	224.544	1.7372	0.237306	7.3205	2.47048e-13	1.31053e-11
Zm00001d048547	452.075	1.28282	0.175557	7.30715	2.72869e-13	1.44464e-11
Zm00001d048548	72.9012	3.57198	0.463365	7.7088	1.27011e-14	7.64399e-13
Zm00001d048561	351.962	1.11233	0.211045	5.27058	1.35991e-07	3.30044e-06
Zm00001d048578	431.509	-5.87723	0.329723	-17.8248	4.53808e-71	2.83282e-68
Zm00001d048593	260.201	2.07566	0.2231	9.30374	1.35596e-20	1.32835e-18
Zm00001d048611	13.8771	7.34106	1.64311	4.46779	7.90332e-06	0.000133422
Zm00001d048621	624.639	1.14325	0.164475	6.95089	3.62992e-12	1.69451e-10
Zm00001d048625	52.81	3.06959	0.499083	6.15046	7.72583e-10	2.66551e-08
Zm00001d048660	4.01544	5.55144	2.05928	2.69582	0.00702159	0.044588
Zm00001d048693	205.742	-1.33439	0.237195	-5.62568	1.84778e-08	5.20441e-07
Zm00001d048722	5.05548	-5.69162	1.9489	-2.92043	0.00349546	0.025496
Zm00001d048745	35.106	5.27	0.892474	5.90493	3.52791e-09	1.11146e-07
Zm00001d048759	14.0892	7.36361	1.64287	4.48216	7.38897e-06	0.000125608
Zm00001d048772	13.4603	7.29884	1.66852	4.37443	1.21751e-05	0.000196279
Zm00001d048774	9.18482	3.64864	1.25647	2.90387	0.0036858	0.0266239
Zm00001d048776	6.26312	6.19028	1.9217	3.22125	0.00127632	0.0110978
Zm00001d048781	13.6178	7.31375	1.64668	4.44151	8.93311e-06	0.000149211
Zm00001d048782	9.90897	6.85455	1.71847	3.98874	6.64256e-05	0.000875938
Zm00001d048784	42.0081	3.7017	0.600576	6.16358	7.11179e-10	2.46953e-08
Zm00001d048814	90.5976	1.08413	0.352753	3.07334	0.00211681	0.0168753
Zm00001d048822	10.6553	6.96025	1.69971	4.09496	4.22245e-05	0.000590616
Zm00001d048837	80.7037	1.13142	0.357	3.16923	0.00152841	0.0129012
Zm00001d048839	465.138	-6.57997	0.384177	-17.1274	9.26572e-66	4.97421e-63
Zm00001d048903	113.112	2.08091	0.318144	6.54078	6.11998e-11	2.41933e-09
Zm00001d048925	131.775	2.71879	0.318703	8.5308	1.45344e-17	1.12107e-15
Zm00001d048937	386.539	-10.4999	1.4433	-7.27491	3.46662e-13	1.80332e-11
Zm00001d048939	154.873	-2.16985	0.322527	-6.72765	1.72427e-11	7.36987e-10
Zm00001d048947	28.2413	8.36645	1.54582	5.41229	6.22248e-08	1.60292e-06
Zm00001d048953	175.645	1.35471	0.257546	5.26006	1.44005e-07	3.48233e-06
Zm00001d048957	107.725	-1.11254	0.321965	-3.45547	0.000549331	0.00547332
Zm00001d048983	172.368	1.50484	0.265963	5.65808	1.5308e-08	4.36659e-07
Zm00001d048991	15.9523	-5.86512	1.61378	-3.63441	0.000278619	0.00307437
Zm00001d048994	34.4697	-5.38889	0.969542	-5.55818	2.72596e-08	7.45115e-07
Zm00001d049000	281.017	1.50676	0.233022	6.4662	1.005e-10	3.88147e-09
Zm00001d049002	17.1608	-2.82217	0.87204	-3.23628	0.00121098	0.0106156
Zm00001d049008	8.88171	-3.34448	1.26134	-2.65152	0.00801307	0.0493998
Zm00001d049011	64.4437	3.16758	0.480608	6.59079	4.37497e-11	1.77659e-09
Zm00001d049012	7.27209	-6.22014	1.82293	-3.41216	0.000644497	0.00628619
Zm00001d049071	193.966	5.53488	0.412553	13.4162	4.86213e-41	1.18645e-38
Zm00001d049107	83.6172	1.4315	0.367255	3.89785	9.70524e-05	0.00122304
Zm00001d049109	106.576	1.03201	0.323369	3.19143	0.00141572	0.0121021
Zm00001d049161	59.2361	1.71741	0.481635	3.56579	0.000362766	0.00386097
Zm00001d049165	218.937	-1.0448	0.23045	-4.53374	5.79492e-06	0.000101005
Zm00001d049166	36.7227	1.43133	0.525503	2.72374	0.00645477	0.041616
Zm00001d049250	10.9461	6.9987	1.69276	4.13449	3.55751e-05	0.000509013
Zm00001d049263	24.4308	8.15605	1.56527	5.21063	1.88202e-07	4.48643e-06
Zm00001d049265	54.2795	2.81594	0.484792	5.80856	6.30143e-09	1.90262e-07
Zm00001d049266	11.1163	-5.34234	1.67116	-3.19678	0.00138969	0.0119176
Zm00001d049286	123.998	-1.20829	0.311438	-3.8797	0.000104587	0.00130634
Zm00001d049303	7.75584	6.50133	1.78655	3.63904	0.000273652	0.00303152
Zm00001d049330	17.3699	-2.28778	0.832896	-2.74678	0.00601839	0.0394014
Zm00001d049353	9.76812	-6.64663	1.74254	-3.81433	0.000136552	0.00166002
Zm00001d049358	35.0063	-1.8834	0.580666	-3.24352	0.00118063	0.0104074
Zm00001d049359	90.5607	1.06692	0.340527	3.13315	0.00172939	0.0143228
Zm00001d049365	56.6227	1.49596	0.456037	3.28036	0.00103675	0.00931338
Zm00001d049374	32.2422	1.69927	0.576284	2.94866	0.00319156	0.0236587
Zm00001d049387	1423.14	1.04217	0.137143	7.59915	2.98074e-14	1.73556e-12
Zm00001d049408	330.506	-2.89828	0.230055	-12.5982	2.15988e-36	4.42561e-34
Zm00001d049510	1412.22	1.08751	0.140701	7.72917	1.08246e-14	6.52933e-13
Zm00001d049543	2054.08	-2.20504	0.125347	-17.5915	2.86182e-69	1.74584e-66
Zm00001d049568	4.28061	-5.44771	2.02159	-2.69477	0.00704381	0.0447185
Zm00001d049619	3077.23	-1.31697	0.115117	-11.4402	2.6328e-30	4.08496e-28
Zm00001d049643	452.261	1.04631	0.18161	5.76132	8.34605e-09	2.47815e-07
Zm00001d049650	11.2233	4.62361	1.37399	3.3651	0.000765153	0.00724453
[truncated: 205 more rows]

## Sheet: Table S7
Supplemental Table S7. Gene Ontology (GO) term enrichment analysis in Figure 4E.
Term	N	X	P-value	-log10(p value)	FDR	Biological function
GO:0000723	6	8	3.3e-10	9.48149	1e-07	telomere maintenance
GO:0032200	6	8	3.3e-10	9.48149	1e-07	telomere organization
GO:0060249	6	9	5.4e-10	9.26761	1.1e-07	anatomical structure homeostasis
GO:0032392	6	21	3e-08	7.52288	3.7e-06	DNA geometric change
GO:0032508	6	21	3e-08	7.52288	3.7e-06	DNA duplex unwinding
GO:0015979	11	247	2.4e-06	5.61979	0.00025	photosynthesis
GO:0044237	93	9644	0.00018	3.74473	0.012	cellular metabolic process
GO:0006281	7	216	0.0011	2.95861	0.035	DNA repair
GO:0006974	7	225	0.0014	2.85387	0.039	response to DNA damage stimulus
GO:0009893	5	114	0.0016	2.79588	0.044	positive regulation of metabolic process
GO:0071103	6	172	0.0017	2.76955	0.045	DNA conformation change

## Sheet: Table S8
Supplemental Table S8. The 21 diverse teosinte accessions used for molecular evolution analysis in this study.
Accession Number	Name	Subspecies	Indel-7080
CIMMYTMA13534	K67-10	Z. mays ssp. parviglumis	Indel
CIMMYTMA13539	K67-19	Z. mays ssp. parviglumis	ref
CIMMYTMA13540	K67-25	Z. mays ssp. parviglumis	Indel
CIMMYTMA13555	K69-14	Z. mays ssp. parviglumis	ref
CIMMYTMA13585	W.S.92-15	Z. mays ssp. parviglumis	ref
CIMMYTMA29083	MGB-CI 25	Z. mays ssp. parviglumis	ref
CIMMYTMA29719	MGB-CI 30	Z. mays ssp. parviglumis	ref
CIMMYTMA29738	MGB-CI 49	Z. mays ssp. parviglumis	ref
CIMMYTMA29792	MGB-CI 87	Z. mays ssp. parviglumis	ref
CIMMYTMA29793	MGB-CI 88	Z. mays ssp. parviglumis	Indel
CIMMYTMA8756	K67-6	Z. mays ssp. parviglumis	Indel
CIMMYTMA8758	K67-7	Z. mays ssp. parviglumis	ref
CIMMYTMA8760	K67-14	Z. mays ssp. parviglumis	ref
CIMMYTMA8763	K67-20	Z. mays ssp. parviglumis	ref
CIMMYTMA8764	K67-21	Z. mays ssp. parviglumis	ref
CIMMYTMA8766	K67-23	Z. mays ssp. parviglumis	Indel
CIMMYTMA8774	K71-2	Z. mays ssp. parviglumis	ref
CIMMYTMA8776	K71-4	Z. mays ssp. parviglumis	ref
CIMMYTMA8779	K71-7	Z. mays ssp. parviglumis	ref
CIMMYTMA8782	W71-3	Z. mays ssp. parviglumis	ref
CIMMYTMA8783	W71-4	Z. mays ssp. parviglumis	Indel

## Sheet: Table S9
Supplemental Table S9. Primers used in this study.
Primer Name	Experiment	Forward Primer	Reverse Primer
zmet2-1-MU-F/R	Genotyping	GGTCACCCGGGAAGAAGAGG	AACTCGTCACGGAAATGCGA
Mu	Genotyping	AGAGAAGCCAACGCCAWCGCCTCYATTTCGTC
zmet2-2-EMS-F/R	Genotyping	CTGTTGGTGCATGTAGCTCA	TGAGTGGCTCATCACGGTTT
ZMET2-RT	RT-qPCR	TTGGGCTTCTTCCCAGAAGA	GGTCACCCGGGAAGAAGAGG
REN-RT	RT-qPCR	ATGGCGACATGTTGTGCCAC	AGTTCAAACCATGCAGTAAG
LUC-RT	RT-qPCR	TATGAAACGATATGGGCTG	ACTGTTGAGCAATTCACGTTC
ZMET2-5U	Resequencing of ZMET2	GAGCCCTGTCACTGTCAGCT	TTGGGCTTCTTCCCAGAAGA
ZMET2-1	Resequencing of ZMET2	TGATCTGGACAGTCTACAGTGA	CAGCGCAACTTCACCATTCC
ZMET2-2	Resequencing of ZMET2	AGTGGTTTTGCTCTCACACCA	ATCCCTTGACGAGTGCAGGA
ZMET2-3	Resequencing of ZMET2	CTGTTGGTGCATGTAGCTCA	TGAGTGGCTCATCACGGTTT
ZMET2-4	Resequencing of ZMET2	TCGTTGTGATTTTGCTCGCT	ATCGCCAAGAAGCAAGGCTT
ZMET2-5	Resequencing of ZMET2	TGAGTGCAATCACAAACCACT	GACATTGCATAGTCAGGAACCT
ZMET2-6	Resequencing of ZMET2	AACTGACGAGATGCTGCAAC	AACAACTCCGCACTCGAGCT
ZMET2-3U	Resequencing of ZMET2	TCTGTACCAGCTGCCTCCAA	GATTAGAGGGCGAAGTAAACAC
ZMET2-LUC10	Cloning of 3'UTR of ZMET2 containing the Indel-7080In allele	AAGGATGACAGATCTGAGCTGAGCTGAGCTGAGCAGGGCAACATCCAGCGGCAGGA
ZMET2-LUC	Cloning of 3'UTR of ZMET2 into pGreenII 0800-LUC	AGATCGCCGTGTAATTAAGGATGACAGATCTGAG	TTTCAGCGAATTCTCTAGGCCACCACTAATGTGATC
0800-F/R	Colony PCR and sequencing of pGreenII 0800-LUC vector	CAAGGCGATTAAGTTGGGTAAC	GCATACGACGATTCTGTGAT
